# Supplementary material for: Bacterial communities in surface and basal ice of a glacier terminus in the headwaters of Yangtze River on the Qinghai–Tibet Plateau
Source: Environ Microbiome. 2022 Mar 26;17:12. doi: 10.1186/s40793-022-00408-2 (PMC8962558; doi:10.1186/s40793-022-00408-2)
Supplement: Supplementary file 2 — Additional file 2. OTU table of the sample sites. [file 40793_2022_408_MOESM2_ESM.csv]

taxonomy	#OTU ID	in relative abundance	BI01	BI02	BI03	BI04	BI05	BI07	SI02	SI03	SI04	SI05	SI06	SI07	in abundance	BI01	BI02	BI03	BI04	BI05	BI07	SI02	SI03	SI04	SI05	SI06	SI07
k__Bacteria; p__Firmicutes; c__Bacilli; o__Lactobacillales; f__Lactobacillaceae; g__Lactobacillus	OTU1		0.094460132	0.357839182	0.195845099	0.251378244	0.38298373	0.156783649	0.008706468	0.030455829	0.010622563	0.048204921	0.131975259	0.025211779		2810	10645	5826	7478	11393	4664	259	906	316	1434	3926	750
k__Bacteria; p__Firmicutes; c__Bacilli; o__Lactobacillales; f__Lactobacillaceae; g__Pediococcus; s__Pediococcus_pentosaceus	OTU4		0.306138228	0.057751782	0.091838107	0.030691139	0.052238806	0.012101654	0.022085518	0.031733226	0.047129219	0.014488369	0.092039801	0.011294877		9107	1718	2732	913	1554	360	657	944	1402	431	2738	336
k__Bacteria; p__Firmicutes; c__Bacilli; o__Lactobacillales; f__Lactobacillaceae; g__Lactobacillus; s__Lactobacillus_brevis	OTU3		0.071702299	0.100510959	0.041582627	0.077316122	0.094292053	0.026758101	0.012000807	0.012706737	0.005613823	0.014958989	0.057180315	0.008471158		2133	2990	1237	2300	2805	796	357	378	167	445	1701	252
k__Bacteria; p__Firmicutes; c__Bacilli; o__Bacillales; f__Bacillaceae; g__Bacillus	OTU9		0.115940567	0.06269329	0.048373	0.026825333	0.058961947	0.012773968	0.004840662	0.024842006	0.004605352	0.008874546	0.029749899	0.003529649		3449	1865	1439	798	1754	380	144	739	137	264	885	105
k__Bacteria; p__Firmicutes; c__Bacilli; o__Lactobacillales; f__Streptococcaceae; g__Lactococcus; s__Lactococcus_lactis	OTU10		0.070155977	0.045683743	0.039263144	0.03193492	0.04649052	0.010151943	0.006924835	0.012068038	0.005681054	0.007664381	0.034254404	0.005311281		2087	1359	1168	950	1383	302	206	359	169	228	1019	158
k__Bacteria; p__Firmicutes; c__Bacilli; o__Lactobacillales; f__Streptococcaceae; g__Streptococcus	OTU18		0.000302541	0.000537851	0.049650397	0.141757429	0.001848864	0.000369773	0.000403388	0	0.000100847	0.001042087	0.00070593	0.001311013		9	16	1477	4217	55	11	12	0	3	31	21	39
k__Bacteria; p__Firmicutes; c__Bacilli; o__Lactobacillales; f__Streptococcaceae; g__Lactococcus; s__Lactococcus_garvieae_subsp._garvieae	OTU16		0.077585048	0.024001614	0.029480974	0.014353906	0.020135807	0.00524405	0.002689256	0.007798844	0.003630496	0.002622025	0.020908969	0.003428802		2308	714	877	427	599	156	80	232	108	78	622	102
k__Bacteria; p__Firmicutes; c__Bacilli; o__Lactobacillales; f__Enterococcaceae; g__Enterococcus	OTU56		0.009883017	0.008303079	0.009143472	0.003227108	0.006992067	0.112847923	0.000403388	0.002084174	0.004571736	0.001546322	0.002958182	0.001311013		294	247	272	96	208	3357	12	62	136	46	88	39
k__Bacteria; p__Proteobacteria; c__Gammaproteobacteria; o__Enterobacteriales; f__Enterobacteriaceae	OTU94		0.003260723	0.046860293	0.013715208	0.034556945	0.035666263	0.01213527	0.001882479	0.003966653	0.00023531	0.007597149	0.011866344	0.002554794		97	1394	408	1028	1061	361	56	118	7	226	353	76
k__Bacteria; p__Proteobacteria; c__Gammaproteobacteria; o__Enterobacteriales; f__Enterobacteriaceae; g__Klebsiella	OTU47		0.001815248	0.001983327	0.005143203	0.002487562	0.001714401	0.091569181	0.000100847	0.001479091	0.003664112	3.36157E-05	0.000571467	6.72314E-05		54	59	153	74	51	2724	3	44	109	1	17	2
k__Bacteria; p__Firmicutes; c__Bacilli; o__Bacillales; f__Bacillaceae; g__Bacillus	OTU185		0.014185828	0.001613554	0.002285868	0.001546322	0.000974855	0.083770338	0	0.00164717	0.000907624	0.000773161	0.000874008	0.000605083		422	48	68	46	29	2492	0	49	27	23	26	18
k__Bacteria; p__Proteobacteria; c__Gammaproteobacteria; o__Enterobacteriales; f__Enterobacteriaceae; g__Pantoea	OTU105		0.000403388	0.037044507	0.007193761	0.024842006	0.027127874	0.00571467	0.000168079	0.000874008	3.36157E-05	0.004739814	0.004807046	0.00070593		12	1102	214	739	807	170	5	26	1	141	143	21
k__Bacteria; p__Firmicutes; c__Bacilli; o__Lactobacillales; f__Lactobacillaceae; g__Lactobacillus; s__Lactobacillus_aviarius	OTU48		0.004201963	0.004941509	0.0145556	0.003933038	0.014387522	0.055768455	0.003664112	0.002689256	0.037548743	0.011395724	0.003966653	0.025110932		125	147	433	117	428	1659	109	80	1117	339	118	747
k__Bacteria; p__Firmicutes; c__Bacilli; o__Bacillales; f__Bacillaceae; g__Bacillus	OTU33		0.068071803	0.005681054	0.006084443	0.002285868	0.00453812	0.000874008	0.000268926	0.00712653	0	0.000302541	0.003966653	0.000201694		2025	169	181	68	135	26	8	212	0	9	118	6
k__Bacteria; p__Firmicutes; c__Bacilli; o__Lactobacillales; f__Lactobacillaceae; g__Lactobacillus; s__Lactobacillus_gasseri	OTU70		0.000201694	0.0064206	0.002353099	0.000369773	0.00164717	0.066189324	0.000100847	0.004672583	0.003395186	0.011328493	0.001210165	0.002353099		6	191	70	11	49	1969	3	139	101	337	36	70
k__Bacteria; p__Firmicutes; c__Bacilli; o__Lactobacillales; f__Leuconostocaceae; g__Weissella	OTU17		0.043902111	0.008135001	0.003361571	0.006521447	0.00618529	0.002252252	0.01643808	0.01189996	0.013244588	0.002353099	0.047599839	0.007227377		1306	242	100	194	184	67	489	354	394	70	1416	215
k__Bacteria; p__Proteobacteria; c__Gammaproteobacteria; o__Enterobacteriales; f__Enterobacteriaceae	OTU837		0.00164717	0.022219981	0.006555063	0.01166465	0.017648245	0.006151674	0.000336157	0.001613554	0.000907624	0.002655641	0.006286137	0.001042087		49	661	195	347	525	183	10	48	27	79	187	31
k__Bacteria; p__Proteobacteria; c__Gammaproteobacteria; o__Enterobacteriales; f__Enterobacteriaceae; g__Klebsiella	OTU188		0.00094124	0.001109318	0.001579938	6.72314E-05	0.000806777	0.060407422	0	0.000268926	0.00070593	3.36157E-05	6.72314E-05	0.000201694		28	33	47	2	24	1797	0	8	21	1	2	6
k__Bacteria; p__Proteobacteria; c__Gammaproteobacteria; o__Betaproteobacteriales; f__Burkholderiaceae; g__Polaromonas; s__uncultured_bacterium	OTU2		0.012236117	0.007462687	0.011126798	0.00383219	0.015059836	0.010622563	0.166128815	0.253260723	0.119772758	0.002218637	0.125655506	0.064643001		364	222	331	114	448	316	4942	7534	3563	66	3738	1923
k__Bacteria; p__Proteobacteria; c__Gammaproteobacteria; o__Xanthomonadales; f__Xanthomonadaceae; g__Lysobacter	OTU34		0.0040675	0.015664919	0.012505042	0.013311819	0.004168347	0.006319753	0.004370042	0.000974855	0.004336426	0.029716283	0.00047062	0.018085249		121	466	372	396	124	188	130	29	129	884	14	538
k__Bacteria; p__Firmicutes; c__Bacilli; o__Bacillales; f__Family_XI; g__Gemella	OTU62		0.000100847	0.001512707	0.012740352	0.03193492	0.000268926	0	0	0	0	3.36157E-05	0	0.000168079		3	45	379	950	8	0	0	0	0	1	0	5
k__Bacteria; p__Proteobacteria; c__Alphaproteobacteria; o__Rhodobacterales; f__Rhodobacteraceae	OTU45		0	0	0.041380933	0.000168079	0	0	0	0.000605083	0	0.002016942	0.000336157	0		0	0	1231	5	0	0	0	18	0	60	10	0
k__Bacteria; p__Firmicutes; c__Bacilli; o__Lactobacillales; f__Lactobacillaceae; g__Lactobacillus; s__Lactobacillus_sakei	OTU32		0.006790372	0.007933306	0.008437542	0.004941509	0.011126798	0.001848864	0.000369773	0.001882479	0.001546322	0.002151405	0.00477343	0.001815248		202	236	251	147	331	55	11	56	46	64	142	54
k__Bacteria; p__Proteobacteria; c__Gammaproteobacteria; o__Enterobacteriales; f__Enterobacteriaceae	OTU107		0.000806777	0.008874546	0.003764959	0.007193761	0.007630765	0.011294877	0.000134463	0.000806777	0.000100847	0.001243781	0.001848864	0.001512707		24	264	112	214	227	336	4	24	3	37	55	45
k__Bacteria; p__Actinobacteria; c__Actinobacteria; o__Micrococcales; f__Microbacteriaceae; g__Cryobacterium	OTU141		0.000168079	0.00117655	0.001613554	0.003025413	0.000100847	0.031195374	0.000369773	0.000201694	0.001546322	0.014622832	0.000437004	0.000638698		5	35	48	90	3	928	11	6	46	435	13	19
k__Bacteria; p__Actinobacteria; c__Nitriliruptoria; o__Nitriliruptorales; f__Nitriliruptoraceae	OTU30		0.001042087	0.007395455	0.010555331	0.007025682	0.003361571	0.003529649	0.007899691	0.002185021	0.010118327	0.006924835	0.004269195	0.002453946		31	220	314	209	100	105	235	65	301	206	127	73
k__Bacteria; p__Bacteroidetes; c__Bacteroidia; o__Cytophagales; f__Hymenobacteraceae; g__Hymenobacter	OTU14		0.005546591	0.000336157	0.001109318	0.002890951	0.019967729	0.002722872	0.025850477	0.031497916	0.079702837	0.004000269	0.025615167	0.020135807		165	10	33	86	594	81	769	937	2371	119	762	599
k__Bacteria; p__Actinobacteria; c__Actinobacteria; o__Bifidobacteriales; f__Bifidobacteriaceae; g__Bifidobacterium; s__unidentified	OTU200		0	0	0.002622025	0.000168079	0	0.027564878	0	0	0	0.000100847	0	0		0	0	78	5	0	820	0	0	0	3	0	0
k__Bacteria; p__Proteobacteria; c__Gammaproteobacteria; o__Oceanospirillales; f__Halomonadaceae; g__Halomonas	OTU66		0.001579938	0.006017211	0.009849402	0.005378513	0.003395186	0.003193492	0.008941778	0.003630496	0.010757026	0.007798844	0.007731612	0.003395186		47	179	293	160	101	95	266	108	320	232	230	101
k__Bacteria; p__Patescibacteria; c__Saccharimonadia; o__Saccharimonadales; f__uncultured_organism; g__uncultured_organism; s__uncultured_organism	OTU46		0	0	0.029111201	0	0	0	0	0	0	0.00164717	0	0.001613554		0	0	866	0	0	0	0	0	0	49	0	48
k__Bacteria; p__Firmicutes; c__Bacilli; o__Bacillales; f__Bacillaceae; g__Bacillus	OTU77		0.011563803	0.005613823	0.003428802	0.002285868	0.004672583	0.000268926	0.000134463	0.002588409	6.72314E-05	0.000336157	0.002924566	0.000302541		344	167	102	68	139	8	4	77	2	10	87	9
k__Bacteria; p__Proteobacteria; c__Gammaproteobacteria; o__Betaproteobacteriales; f__Burkholderiaceae; g__Rhodoferax; s__Ambiguous_taxa	OTU7		0.001210165	0.008538389	0.007025682	0.000974855	0.007227377	0.001949711	0.092039801	0.147808256	0.04148178	0.000874008	0.008000538	0.00884093		36	254	209	29	215	58	2738	4397	1234	26	238	263
k__Bacteria; p__Cyanobacteria; c__Oxyphotobacteria; o__Pseudanabaenales; f__Pseudanabaenaceae; g__Pseudanabaena_PCC-7429	OTU5		0	0.003159876	0.005681054	0.002958182	0.012101654	0.001781632	0.125789969	0.012000807	0.081518085	0.004605352	0.048709157	0.05744924		0	94	169	88	360	53	3742	357	2425	137	1449	1709
k__Bacteria; p__Proteobacteria; c__Gammaproteobacteria; o__Pseudomonadales; f__Moraxellaceae; g__Acinetobacter	OTU84		0.001142934	0.006958451	0.006252521	0.0040675	0.001815248	0.003764959	0.003126261	0.001445475	0.011563803	0.004201963	0.000874008	0.002857335		34	207	186	121	54	112	93	43	344	125	26	85
k__Bacteria; p__Firmicutes; c__Bacilli; o__Lactobacillales; f__Lactobacillaceae; g__Lactobacillus; s__Lactobacillus_rhamnosus	OTU187		0	0.001008471	0.00094124	0	0	0.021984671	0	0	3.36157E-05	0	3.36157E-05	0		0	30	28	0	0	654	0	0	1	0	1	0
k__Bacteria; p__Bacteroidetes; c__Bacteroidia; o__Flavobacteriales; f__Flavobacteriaceae	OTU44		0	0	0.022993142	0	0	0.000134463	0	0.000638698	0	0.001949711	0	0		0	0	684	0	0	4	0	19	0	58	0	0
k__Bacteria; p__Proteobacteria; c__Gammaproteobacteria; o__Betaproteobacteriales; f__Burkholderiaceae; g__Polaromonas	OTU791		0.003966653	0.002084174	0.002991798	0.000806777	0.007697997	0.005512976	0.036204115	0.060609117	0.045582896	0.00094124	0.018757564	0.010790641		118	62	89	24	229	164	1077	1803	1356	28	558	321
k__Bacteria; p__Proteobacteria; c__Alphaproteobacteria; o__Rhodobacterales; f__Rhodobacteraceae	OTU73		6.72314E-05	0.000268926	0.022186365	0.000100847	0	0	0	0.000134463	0	0.001277397	0.000201694	0		2	8	660	3	0	0	0	4	0	38	6	0
k__Bacteria; p__Firmicutes; c__Bacilli; o__Lactobacillales; f__Lactobacillaceae; g__Lactobacillus; s__Lactobacillus_kunkeei	OTU128		0.003731343	0.003361571	0.00500874	0.003899422	0.003664112	0.000605083	0	0.00047062	0	0.00047062	0.003227108	6.72314E-05		111	100	149	116	109	18	0	14	0	14	96	2
k__Bacteria; p__Gemmatimonadetes; c__Gemmatimonadetes; o__Gemmatimonadales; f__Gemmatimonadaceae; g__uncultured	OTU115		0.001109318	0.003529649	0.003327955	0.005613823	0.000773161	0.004235579	0.001075703	0.001109318	3.36157E-05	0.007563534	0.000168079	0.001916095		33	105	99	167	23	126	32	33	1	225	5	57
k__Bacteria; p__Actinobacteria; c__Actinobacteria; o__Propionibacteriales; f__Nocardioidaceae; g__Aeromicrobium	OTU50		0.000100847	0.001008471	0.002285868	0.001815248	0.000168079	0.012874815	0.000605083	0.00047062	0.000336157	0.00477343	0.000100847	0.001142934		3	30	68	54	5	383	18	14	10	142	3	34
k__Bacteria; p__Proteobacteria; c__Gammaproteobacteria; o__Acidiferrobacterales; f__Acidiferrobacteraceae; g__uncultured; s__uncultured_bacterium	OTU114		0.002890951	0.003899422	0.000907624	0.005916364	0.000840393	0.003630496	0.000739546	6.72314E-05	0.001210165	0.017345704	0	0.006050827		86	116	27	176	25	108	22	2	36	516	0	180
k__Bacteria; p__Bacteroidetes; c__Bacteroidia; o__Bacteroidales; f__Prevotellaceae; g__Alloprevotella	OTU79		0	0.000168079	0.005748286	0.011362108	0.000369773	0.000134463	0	0	0	0	0.000100847	0		0	5	171	338	11	4	0	0	0	0	3	0
k__Bacteria; p__Proteobacteria; c__Gammaproteobacteria; o__Pseudomonadales; f__Moraxellaceae; g__Acinetobacter	OTU788		0.000571467	0.006588678	0.001008471	0.002958182	0.00359688	0.002218637	0.009210703	0.001848864	0.009681323	0.006252521	0.000874008	0.009815786		17	196	30	88	107	66	274	55	288	186	26	292
k__Bacteria; p__Proteobacteria; c__Gammaproteobacteria; o__Betaproteobacteriales; f__Neisseriaceae; g__Neisseria	OTU69		0	0	0.008336695	0.007933306	0	0.000336157	3.36157E-05	0	0	0.00023531	0	0.000537851		0	0	248	236	0	10	1	0	0	7	0	16
k__Bacteria; p__Proteobacteria; c__Alphaproteobacteria; o__Rhizobiales; f__Beijerinckiaceae; g__Methylobacterium; s__Ambiguous_taxa	OTU846		0.006588678	0.003025413	0.002050558	0.002487562	0.001714401	0.00047062	0.000201694	0.000571467	0.000100847	0.000605083	0.00164717	0.001042087		196	90	61	74	51	14	6	17	3	18	49	31
k__Bacteria; p__Proteobacteria; c__Gammaproteobacteria; o__Enterobacteriales; f__Enterobacteriaceae	OTU186		0	0.003899422	0.000437004	0.005378513	0.00524405	0.000874008	0	0.00023531	3.36157E-05	0.000437004	0.000739546	0.000100847		0	116	13	160	156	26	0	7	1	13	22	3
k__Bacteria; p__Proteobacteria; c__Gammaproteobacteria; o__Pasteurellales; f__Pasteurellaceae; g__Haemophilus	OTU49		0	0.000605083	0.005109587	0.008403926	6.72314E-05	0.00141186	0.000201694	0.00023531	0	0.000840393	3.36157E-05	6.72314E-05		0	18	152	250	2	42	6	7	0	25	1	2
k__Bacteria; p__Proteobacteria; c__Alphaproteobacteria; o__Caulobacterales; f__Caulobacteraceae; g__uncultured	OTU26		0.001479091	0.004571736	0.002823719	0.002622025	0.001142934	0.002689256	0.002218637	0.000974855	0.006218905	0.00453812	0.000537851	0.003529649		44	136	84	78	34	80	66	29	185	135	16	105
k__Bacteria; p__Proteobacteria; c__Gammaproteobacteria; o__Pasteurellales; f__Pasteurellaceae; g__Haemophilus	OTU83		0	0	0.001042087	0.013950518	0	0.000100847	0	0	0	0	0	0.000100847		0	0	31	415	0	3	0	0	0	0	0	3
k__Bacteria; p__Bacteroidetes; c__Bacteroidia; o__Cytophagales; f__Cyclobacteriaceae; g__Algoriphagus	OTU76		0	0	0.014421138	0	0	0	0	0.000369773	0	0.001311013	0	0		0	0	429	0	0	0	0	11	0	39	0	0
k__Bacteria; p__Actinobacteria; c__Actinobacteria; o__Micrococcales; f__Micrococcaceae; g__Nesterenkonia; s__Ambiguous_taxa	OTU11		0.000571467	0.003563265	0.002890951	0.00430281	0.001983327	0.001075703	0.003664112	0.001512707	0.004269195	0.002790104	0.002453946	0.001445475		17	106	86	128	59	32	109	45	127	83	73	43
k__Bacteria; p__Proteobacteria; c__Gammaproteobacteria; o__Xanthomonadales; f__Xanthomonadaceae; g__Stenotrophomonas	OTU97		0.000403388	0.005681054	0.000504236	0.004134732	0.001848864	0.001613554	0.000974855	0.00070593	0.000974855	0.000168079	0.000806777	0.002353099		12	169	15	123	55	48	29	21	29	5	24	70
k__Bacteria; p__Proteobacteria; c__Gammaproteobacteria; o__Enterobacteriales; f__Enterobacteriaceae	OTU860		0.000302541	0.004672583	0.00094124	0.003092645	0.003630496	0.001042087	3.36157E-05	0.000403388	0	0.000268926	0.00164717	0		9	139	28	92	108	31	1	12	0	8	49	0
k__Bacteria; p__Bacteroidetes; c__Bacteroidia; o__Cytophagales; f__Hymenobacteraceae; g__Hymenobacter	OTU789		0.003529649	0.000201694	0.000201694	0.000302541	0.008672852	0.000739546	0.017849939	0.009681323	0.042389404	0.00094124	0.011933575	0.003227108		105	6	6	9	258	22	531	288	1261	28	355	96
k__Bacteria; p__Proteobacteria; c__Alphaproteobacteria; o__Rhizobiales; f__Rhizobiaceae; g__Allorhizobium-Neorhizobium-Pararhizobium-Rhizobium	OTU864		0.003294339	0.002285868	0.002185021	0.003462418	0.002050558	0.000336157	0.000268926	0.000806777	0.000100847	0.00047062	0.00141186	0.000369773		98	68	65	103	61	10	8	24	3	14	42	11
k__Bacteria; p__Cyanobacteria; c__Oxyphotobacteria; o__Pseudanabaenales; f__Pseudanabaenaceae; g__Pseudanabaena_PCC-7429	OTU118		0	0.000605083	0.002151405	0.001445475	0.008403926	0.000672314	0.050692484	0.009177088	0.028606965	0.001983327	0.030186903	0.018757564		0	18	64	43	250	20	1508	273	851	59	898	558
k__Bacteria; p__Bacteroidetes; c__Bacteroidia; o__Flavobacteriales; f__Flavobacteriaceae; g__Flavobacterium; s__Flavobacterium_sp.	OTU15		0	0.000739546	0.003529649	0.000134463	0.006756757	0.002084174	0.064071534	0.016774237	0.033145085	0.000672314	0.017715477	0.044339115		0	22	105	4	201	62	1906	499	986	20	527	1319
k__Bacteria; p__Firmicutes; c__Bacilli; o__Lactobacillales; f__Streptococcaceae; g__Streptococcus; s__Streptococcus_sanguinis	OTU117		3.36157E-05	0.000100847	0.002689256	0.009412397	6.72314E-05	0.000403388	6.72314E-05	3.36157E-05	0	0.000874008	0	0		1	3	80	280	2	12	2	1	0	26	0	0
k__Bacteria; p__Firmicutes; c__Negativicutes; o__Selenomonadales; f__Veillonellaceae; g__Veillonella	OTU103		0	0	0.00094124	0.011462955	3.36157E-05	0	0.000168079	0.000201694	0	0	0.000168079	0		0	0	28	341	1	0	5	6	0	0	5	0
k__Bacteria; p__Actinobacteria; c__Actinobacteria; o__Micrococcales; f__Micrococcaceae; g__Arthrobacter; s__Arthrobacter_agilis	OTU119		0	0.002151405	0.001042087	0.007563534	0	0.000302541	0.003126261	0.000134463	0.00070593	0.003731343	0.000974855	0.01237058		0	64	31	225	0	9	93	4	21	111	29	368
k__Bacteria; p__Cyanobacteria; c__Oxyphotobacteria; o__Leptolyngbyales; f__Leptolyngbyaceae; g__uncultured; s__Ambiguous_taxa	OTU6		6.72314E-05	0.000302541	0.001075703	0.00164717	0.005143203	0.002756488	0.022925911	0.003630496	0.037380664	0.000840393	0.024136076	0.126495899		2	9	32	49	153	82	682	108	1112	25	718	3763
k__Bacteria; p__Firmicutes; c__Bacilli; o__Lactobacillales; f__Lactobacillaceae; g__Lactobacillus; s__Lactobacillus_murinus	OTU850		0.000672314	0.002823719	0	0.001680785	0.001445475	0.00430281	0.00094124	0.000336157	0.002185021	0.00453812	0.004000269	0.007429071		20	84	0	50	43	128	28	10	65	135	119	221
k__Bacteria; p__Actinobacteria; c__Actinobacteria; o__Frankiales; f__uncultured	OTU213		0.000672314	0.002151405	0.001613554	0.002117789	0.001714401	0.002487562	0.007966922	0.006084443	0.007866075	0.003193492	0.004874277	0.021278741		20	64	48	63	51	74	237	181	234	95	145	633
k__Bacteria; p__Firmicutes; c__Bacilli; o__Lactobacillales	OTU108		0	0	0.000638698	0.00978217	0	0	0	0	0	0	0	0		0	0	19	291	0	0	0	0	0	0	0	0
k__Bacteria; p__Fusobacteria; c__Fusobacteriia; o__Fusobacteriales; f__Fusobacteriaceae; g__Fusobacterium	OTU101		0	3.36157E-05	0.005815517	0.00430281	0.000201694	0	0.000168079	6.72314E-05	0	0.000268926	0	0		0	1	173	128	6	0	5	2	0	8	0	0
k__Bacteria; p__Proteobacteria; c__Gammaproteobacteria; o__Betaproteobacteriales; f__Burkholderiaceae; g__Polaromonas	OTU27		0.000100847	0.002655641	0.001311013	0.001109318	0.002453946	0.002487562	0.012303348	0.02622025	0.006286137	0.003395186	0.005412129	0.006823988		3	79	39	33	73	74	366	780	187	101	161	203
k__Bacteria; p__Bacteroidetes; c__Bacteroidia; o__Flavobacteriales; f__Weeksellaceae; g__Bergeyella; s__uncultured_bacterium	OTU87		0	0	0.006958451	0.002050558	0.000974855	0	0.000100847	0	0	0	0	0		0	0	207	61	29	0	3	0	0	0	0	0
k__Bacteria; p__Bacteroidetes; c__Bacteroidia; o__Cytophagales; f__Spirosomaceae; g__Arcicella; s__uncultured_bacterium	OTU29		0.000638698	0.000100847	0.003697728	0.001445475	0.002622025	0.001210165	0.01237058	0.024203308	0.008975393	0.001075703	0.009143472	0.01620277		19	3	110	43	78	36	368	720	267	32	272	482
k__Bacteria; p__Proteobacteria; c__Gammaproteobacteria; o__Betaproteobacteriales; f__Neisseriaceae; g__Neisseria	OTU120		0	0.00094124	0.003126261	0.005176819	6.72314E-05	0.00023531	0	0	0.000336157	0.00070593	0	0.000100847		0	28	93	154	2	7	0	0	10	21	0	3
k__Bacteria; p__Firmicutes; c__Bacilli; o__Lactobacillales; f__Carnobacteriaceae; g__Granulicatella	OTU67		0	0.000268926	0.006622294	0.002050558	0.000201694	0.000336157	0	0	0	0.000134463	0	0.00047062		0	8	197	61	6	10	0	0	0	4	0	14
k__Bacteria; p__Proteobacteria; c__Gammaproteobacteria; o__Enterobacteriales; f__Enterobacteriaceae	OTU859		0.000168079	0.003227108	0.00070593	0.001949711	0.002756488	0.000537851	0.000268926	0.000100847	0	0.000100847	0.000806777	0.000369773		5	96	21	58	82	16	8	3	0	3	24	11
k__Bacteria; p__Proteobacteria; c__Gammaproteobacteria; o__Enterobacteriales; f__Enterobacteriaceae; g__Escherichia-Shigella	OTU191		6.72314E-05	0.000537851	0.001983327	0.001109318	0.001949711	0.003630496	0.000437004	0.00023531	0.000100847	6.72314E-05	0.001008471	0.000537851		2	16	59	33	58	108	13	7	3	2	30	16
k__Bacteria; p__Proteobacteria; c__Alphaproteobacteria; o__Rhodobacterales; f__Rhodobacteraceae; g__Ruegeria	OTU149		0	0	0.00884093	0	0	0	0	0.000168079	0	0.000537851	0	0		0	0	263	0	0	0	0	5	0	16	0	0
k__Bacteria; p__Proteobacteria; c__Gammaproteobacteria; o__Enterobacteriales; f__Enterobacteriaceae	OTU190		3.36157E-05	0.00023531	0.00023531	0.00023531	0.000168079	0.007866075	0	3.36157E-05	0.000268926	3.36157E-05	6.72314E-05	0		1	7	7	7	5	234	0	1	8	1	2	0
k__Bacteria; p__Actinobacteria; c__Actinobacteria; o__Corynebacteriales; f__Nocardiaceae; g__Rhodococcus; s__Rhodococcus_fascians	OTU841		0.002521178	0.000773161	0.00117655	0.002521178	0.00094124	0.000806777	3.36157E-05	3.36157E-05	0	0.000672314	0.001311013	0.000605083		75	23	35	75	28	24	1	1	0	20	39	18
k__Bacteria; p__Acidobacteria; c__Subgroup_6	OTU61		0.000336157	0.000974855	0.002453946	0.002386715	0	0.002521178	0.000437004	0.000168079	0	0.007462687	0	0.002185021		10	29	73	71	0	75	13	5	0	222	0	65
k__Bacteria; p__Actinobacteria; c__Actinobacteria; o__Micrococcales; f__Microbacteriaceae	OTU19		0.001512707	0	0.000605083	0.002353099	0.001781632	0.002252252	0.010320022	0.010454484	0.011698265	0.001445475	0.005681054	0.015160683		45	0	18	70	53	67	307	311	348	43	169	451
k__Bacteria; p__Proteobacteria; c__Alphaproteobacteria; o__Rhizobiales; f__Beijerinckiaceae; g__Methylobacterium	OTU817		0.004739814	0.000336157	0.001680785	0.000874008	0.000268926	0.000302541	0.00023531	0.001344628	0.000268926	0.000369773	0.001983327	0.000403388		141	10	50	26	8	9	7	40	8	11	59	12
k__Bacteria; p__Proteobacteria; c__Gammaproteobacteria; o__Betaproteobacteriales; f__Burkholderiaceae; g__Lautropia; s__uncultured_bacterium	OTU72		0	0	0.004370042	0.003496033	0	0.000168079	0	0	0	0.000100847	0	0		0	0	130	104	0	5	0	0	0	3	0	0
k__Bacteria; p__Gemmatimonadetes; c__Gemmatimonadetes; o__Gemmatimonadales; f__Gemmatimonadaceae; g__uncultured	OTU155		0	0	0.002151405	0.001109318	0	0.004370042	0	0.000268926	0	0.003227108	0	0.000806777		0	0	64	33	0	130	0	8	0	96	0	24
k__Bacteria; p__Proteobacteria; c__Gammaproteobacteria; o__Xanthomonadales; f__Xanthomonadaceae; g__Stenotrophomonas; s__[Pseudomonas]_geniculata	OTU865		0.000268926	0.003059029	0.001042087	0.001277397	0.001479091	0.000437004	0	0.000336157	0	0.000268926	3.36157E-05	0.000168079		8	91	31	38	44	13	0	10	0	8	1	5
k__Bacteria; p__Bacteroidetes; c__Bacteroidia; o__Chitinophagales; f__Chitinophagaceae; g__Ferruginibacter	OTU8		3.36157E-05	0.000773161	0.00094124	0.000369773	0.00383219	0.001445475	0.027060643	0.01956434	0.019967729	0.000638698	0.013681592	0.024035229		1	23	28	11	114	43	805	582	594	19	407	715
k__Bacteria; p__Proteobacteria; c__Gammaproteobacteria; o__Enterobacteriales; f__Enterobacteriaceae; g__Rosenbergiella; s__Ambiguous_taxa	OTU71		3.36157E-05	0.00359688	0.000974855	0.002016942	0.000739546	0	0.000100847	0.000201694	0	0.00047062	3.36157E-05	0		1	107	29	60	22	0	3	6	0	14	1	0
k__Bacteria; p__Actinobacteria; c__Actinobacteria; o__Micrococcales; f__Micrococcaceae; g__Nesterenkonia	OTU75		3.36157E-05	0.003126261	0.00117655	0.001848864	0.000336157	0.000806777	0.001546322	0.00070593	0.002857335	0.002084174	0.000806777	0.000806777		1	93	35	55	10	24	46	21	85	62	24	24
k__Bacteria; p__Chloroflexi; c__KD4-96	OTU161		0.00023531	0.002756488	0.001546322	0.00070593	0.000201694	0.001277397	0.00023531	0.000201694	0.000201694	0.003361571	0.00023531	0.00094124		7	82	46	21	6	38	7	6	6	100	7	28
k__Bacteria; p__Bacteroidetes; c__Bacteroidia; o__Flavobacteriales; f__Flavobacteriaceae; g__Flavobacterium	OTU133		0.00094124	3.36157E-05	0.000638698	0	0.001949711	0.003159876	0.004706199	0.005849133	0.017009547	0.000302541	0.001916095	0.001210165		28	1	19	0	58	94	140	174	506	9	57	36
k__Bacteria; p__Actinobacteria; c__Actinobacteria; o__Micrococcales; f__Micrococcaceae; g__Nesterenkonia; s__Nesterenkonia_sp._MY13	OTU806		0.000302541	0.001512707	0.002016942	0.002050558	0.000537851	0.000302541	0.002924566	0.000907624	0.00141186	0.001344628	0.000302541	0.000806777		9	45	60	61	16	9	87	27	42	40	9	24
k__Bacteria; p__Proteobacteria; c__Alphaproteobacteria; o__Sphingomonadales; f__Sphingomonadaceae; g__Sphingorhabdus; s__Ambiguous_taxa	OTU25		0.000773161	0.000201694	0.000907624	0.001243781	0.001378244	0.002084174	0.011126798	0.010387253	0.002285868	0.001109318	0.009614092	0.026522791		23	6	27	37	41	62	331	309	68	33	286	789
k__Bacteria; p__Proteobacteria; c__Gammaproteobacteria; o__Pasteurellales; f__Pasteurellaceae; g__Haemophilus	OTU92		0	0	0.004672583	0.001546322	0	0	0	0	0	3.36157E-05	0	3.36157E-05		0	0	139	46	0	0	0	0	0	1	0	1
k__Bacteria; p__Cyanobacteria; c__Oxyphotobacteria; o__Leptolyngbyales; f__Leptolyngbyaceae; g__Chamaesiphon_PCC-7430; s__Ambiguous_taxa	OTU20		6.72314E-05	0.000437004	0.000806777	0.001142934	0.002823719	0.000672314	0.012236117	0.011261261	0.010656179	0.001042087	0.018925642	0.007025682		2	13	24	34	84	20	364	335	317	31	563	209
k__Bacteria; p__Actinobacteria; c__Actinobacteria; o__Micrococcales; f__Microbacteriaceae; g__Candidatus_Aquiluna	OTU89		0	0	0.005916364	0	3.36157E-05	0	0	0	0	0	0	0		0	0	176	0	1	0	0	0	0	0	0	0
k__Bacteria; p__Cyanobacteria; c__Oxyphotobacteria; o__Chloroplast; f__Pinus_jeffreyi; g__Pinus_jeffreyi; s__Pinus_jeffreyi	OTU858		0	0.00547936	0	0.000201694	0	0.000134463	0	0.000268926	0	0.000437004	0	3.36157E-05		0	163	0	6	0	4	0	8	0	13	0	1
k__Bacteria; p__Proteobacteria; c__Alphaproteobacteria; o__Rhizobiales; f__Xanthobacteraceae; g__Afipia	OTU616		0.000336157	0.001546322	0.002016942	0.001243781	0.00023531	0.000336157	0.000537851	0.000100847	0.000537851	0.00094124	0.000100847	0.001075703		10	46	60	37	7	10	16	3	16	28	3	32
k__Bacteria; p__Bacteroidetes; c__Bacteroidia; o__Cytophagales; f__Microscillaceae; g__uncultured	OTU91		0.000336157	0.000605083	0.001277397	0.001714401	0	0.001613554	0.000100847	0	0	0.001680785	0.000134463	0.000369773		10	18	38	51	0	48	3	0	0	50	4	11
k__Bacteria; p__Actinobacteria; c__Actinobacteria; o__Micrococcales; f__Micrococcaceae; g__Rothia; s__uncultured_organism	OTU86		0	0.000302541	0.003327955	0.001848864	0	0	0	0	0	0.000336157	0	0		0	9	99	55	0	0	0	0	0	10	0	0
k__Bacteria; p__Proteobacteria; c__Alphaproteobacteria; o__Rhizobiales; f__Rhizobiaceae; g__Ochrobactrum; s__Ambiguous_taxa	OTU23		0.001142934	0.00070593	0.000974855	0.001142934	0.000403388	0.000806777	0.000974855	0.000537851	0.000537851	0.00070593	0.000571467	0.000134463		34	21	29	34	12	24	29	16	16	21	17	4
k__Bacteria; p__Proteobacteria; c__Alphaproteobacteria; o__Sphingomonadales; f__Sphingomonadaceae	OTU53		0	0	0.005109587	0	0	0	0	0	0	0	0	0		0	0	152	0	0	0	0	0	0	0	0	0
k__Bacteria; p__Chloroflexi; c__KD4-96	OTU831		0.000134463	0.002050558	0.000874008	0.001210165	0.000437004	0.000302541	6.72314E-05	0	0.000403388	0.001311013	0	0.001311013		4	61	26	36	13	9	2	0	12	39	0	39
k__Bacteria; p__Proteobacteria; c__Gammaproteobacteria; o__Betaproteobacteriales; f__Neisseriaceae; g__Neisseria	OTU830		0	0	0.003159876	0.001512707	0	0.000302541	0	0	0.00047062	0.000840393	0	0.000201694		0	0	94	45	0	9	0	0	14	25	0	6
k__Bacteria; p__Proteobacteria; c__Alphaproteobacteria; o__Sphingomonadales; f__Sphingomonadaceae; g__Sphingomonas	OTU193		0.000302541	0.001042087	0.000504236	0.00164717	0.00094124	0.00047062	0.000840393	0.00047062	0.002655641	0.001613554	0.002218637	0.002554794		9	31	15	49	28	14	25	14	79	48	66	76
k__Bacteria; p__Bacteroidetes; c__Bacteroidia; o__Sphingobacteriales; f__Sphingobacteriaceae; g__Pedobacter; s__Flavobacterium_sp._PIC-C7	OTU28		0	0.000336157	0.000571467	3.36157E-05	0.003395186	0.000437004	0.006218905	0.009009009	0.009748555	0.00023531	0.01213527	0.00712653		0	10	17	1	101	13	185	268	290	7	361	212
k__Bacteria; p__Firmicutes; c__Bacilli; o__Lactobacillales; f__Lactobacillaceae; g__Lactobacillus; s__Lactobacillus_reuteri	OTU143		0.00047062	0.00117655	0.001075703	0.000840393	0.000134463	0.001008471	0.001210165	0.000504236	0.00094124	0.01956434	0	0.000100847		14	35	32	25	4	30	36	15	28	582	0	3
k__Bacteria; p__Proteobacteria; c__Gammaproteobacteria; o__Betaproteobacteriales; f__Methylophilaceae; g__Methylotenera; s__uncultured_bacterium	OTU31		0.000403388	6.72314E-05	0.000840393	0.000571467	0.000638698	0.002084174	0.022522523	0.037279817	0.006723141	0.00023531	0.00978217	0.011765497		12	2	25	17	19	62	670	1109	200	7	291	350
k__Bacteria; p__Bacteroidetes; c__Bacteroidia; o__Bacteroidales; f__Bacteroidaceae; g__Bacteroides; s__Bacteroides_dorei	OTU123		0	0.00023531	0.000907624	0.002588409	0.000100847	0.00070593	6.72314E-05	6.72314E-05	0.000571467	0.000773161	0.00094124	0.000504236		0	7	27	77	3	21	2	2	17	23	28	15
k__Bacteria; p__Firmicutes; c__Clostridia; o__Clostridiales; f__Peptostreptococcaceae; g__Romboutsia; s__uncultured_bacterium	OTU530		0.000739546	0.000638698	0.001277397	0.001042087	0.000403388	0.000403388	0.001949711	0.00094124	3.36157E-05	0	0.001748017	0.000168079		22	19	38	31	12	12	58	28	1	0	52	5
k__Bacteria; p__Actinobacteria; c__Actinobacteria; o__Micrococcales; f__Microbacteriaceae	OTU125		0.001714401	0.00047062	0.000638698	0.000874008	0.000336157	0.000336157	0.000605083	0.000201694	0	0	0.000369773	6.72314E-05		51	14	19	26	10	10	18	6	0	0	11	2
k__Bacteria; p__Bacteroidetes; c__Bacteroidia; o__Cytophagales; f__Hymenobacteraceae; g__Hymenobacter	OTU803		0.001109318	0	0	0.000100847	0.002958182	3.36157E-05	0.006823988	0.005882748	0.020539196	3.36157E-05	0.004134732	0.001579938		33	0	0	3	88	1	203	175	611	1	123	47
k__Bacteria; p__Firmicutes; c__Clostridia; o__Clostridiales; f__Ruminococcaceae; g__[Eubacterium]_coprostanoligenes_group	OTU192		0	0.000201694	0	0.00094124	0	0.003025413	0	0	0	0.000100847	0	0.000806777		0	6	0	28	0	90	0	0	0	3	0	24
k__Bacteria; p__Actinobacteria; c__Actinobacteria; o__Micrococcales; f__Micrococcaceae; g__Micrococcus	OTU111		0.000100847	0.000638698	0.000907624	0.002016942	0.000134463	0.00023531	0.001445475	0.000369773	0.003395186	0.016572543	0.000268926	0.003327955		3	19	27	60	4	7	43	11	101	493	8	99
k__Bacteria; p__Cyanobacteria; c__Oxyphotobacteria; o__Nostocales; f__Phormidiaceae; g__Tychonema_CCAP_1459-11B; s__Ambiguous_taxa	OTU22		3.36157E-05	0.000907624	0.000537851	0.00117655	0.000504236	0.000806777	0.006924835	0.003159876	0.002622025	0.008437542	0.001949711	0.089283313		1	27	16	35	15	24	206	94	78	251	58	2656
k__Bacteria; p__Bacteroidetes; c__Bacteroidia; o__Flavobacteriales; f__Flavobacteriaceae; g__Tenacibaculum; s__Ambiguous_taxa	OTU65		0	0	0.003933038	0	0	0	0	0	0	0	0	0		0	0	117	0	0	0	0	0	0	0	0	0
k__Bacteria; p__Firmicutes; c__Clostridia; o__Clostridiales; f__Ruminococcaceae; g__Ruminiclostridium_9; s__uncultured_bacterium	OTU122		0	0	0	0.001243781	3.36157E-05	0.002487562	0.000504236	0.000168079	0.000302541	0.013614361	3.36157E-05	0		0	0	0	37	1	74	15	5	9	405	1	0
k__Bacteria; p__Proteobacteria; c__Alphaproteobacteria; o__Rhodobacterales; f__Rhodobacteraceae; g__Paracoccus	OTU102		0	0.001916095	0.000201694	0.001210165	3.36157E-05	0.000336157	0.000201694	0	0.002319484	0.01432029	3.36157E-05	0.000134463		0	57	6	36	1	10	6	0	69	426	1	4
k__Bacteria; p__Firmicutes; c__Bacilli; o__Bacillales; f__Paenibacillaceae; g__Paenibacillus; s__uncultured_actinobacterium	OTU112		0.000100847	0.000201694	6.72314E-05	0.002890951	0.000268926	6.72314E-05	0.00164717	0.000437004	0.012269732	0.006218905	0.001109318	0		3	6	2	86	8	2	49	13	365	185	33	0
k__Bacteria; p__Actinobacteria; c__Actinobacteria; o__Micrococcales; f__Micrococcaceae; g__Kocuria; s__Ambiguous_taxa	OTU43		0	0.001109318	0.000773161	0.00094124	0.000369773	0.000201694	0.00094124	0.000100847	0.007429071	0.020404733	0.000168079	0.001042087		0	33	23	28	11	6	28	3	221	607	5	31
k__Bacteria; p__Bacteroidetes; c__Bacteroidia; o__Sphingobacteriales; f__Sphingobacteriaceae; g__Pedobacter; s__uncultured_Sphingobacteriaceae_bacterium	OTU116		0.00070593	0.000437004	0.000773161	0.001142934	0.000201694	0.000100847	0.000100847	0.00023531	0.00023531	0.000974855	0.000369773	0.002319484		21	13	23	34	6	3	3	7	7	29	11	69
k__Bacteria; p__Actinobacteria; c__Actinobacteria; o__Frankiales; f__Geodermatophilaceae; g__Blastococcus	OTU556		0.000268926	0.001042087	0.000571467	0.000268926	0.000974855	6.72314E-05	0.00047062	0.00117655	0.001311013	0.000907624	0.001243781	0.000974855		8	31	17	8	29	2	14	35	39	27	37	29
k__Bacteria; p__Gemmatimonadetes; c__Gemmatimonadetes; o__Gemmatimonadales; f__Gemmatimonadaceae; g__uncultured	OTU309		0	0.000100847	0.00094124	0.000907624	0	0.001210165	0	0	0	0.001142934	0	0.00023531		0	3	28	27	0	36	0	0	0	34	0	7
k__Bacteria; p__Firmicutes; c__Clostridia; o__Clostridiales; f__Lachnospiraceae	OTU162		0.000134463	0	0	0.001008471	3.36157E-05	0.001916095	0	0	6.72314E-05	0.009580476	0	0.000100847		4	0	0	30	1	57	0	0	2	285	0	3
k__Bacteria; p__Actinobacteria; c__Actinobacteria; o__Frankiales; f__uncultured	OTU814		6.72314E-05	0.000739546	0.001378244	0.00047062	3.36157E-05	0.000403388	0.001277397	0.000336157	0.00164717	0.00070593	0.000571467	0.005344897		2	22	41	14	1	12	38	10	49	21	17	159
k__Bacteria; p__Firmicutes; c__Bacilli; o__Bacillales; f__Bacillaceae; g__Bacillus; s__Bacillus_nealsonii	OTU845		0.002252252	3.36157E-05	0.000369773	0.000302541	3.36157E-05	6.72314E-05	0.001142934	0.000739546	0.001008471	0.00023531	0.000874008	0.000100847		67	1	11	9	1	2	34	22	30	7	26	3
k__Bacteria; p__Proteobacteria; c__Gammaproteobacteria; o__Betaproteobacteriales; f__Neisseriaceae; g__Neisseria; s__Neisseria_sp._oral_clone_AP067	OTU121		0	0	0	0.003025413	0	0	0	0	0	0	0	0		0	0	0	90	0	0	0	0	0	0	0	0
k__Bacteria; p__Bacteroidetes; c__Bacteroidia; o__Cytophagales; f__Cyclobacteriaceae; g__Algoriphagus	OTU60		0	0	0.002823719	0.000134463	0	0	0	0	0	0.000134463	0	0		0	0	84	4	0	0	0	0	0	4	0	0
k__Bacteria; p__Cyanobacteria; c__Oxyphotobacteria; o__Chloroplast	OTU800		0	0	0	0	0.002890951	0	0.001748017	0.001815248	0.001848864	0	0.000168079	0.002958182		0	0	0	0	86	0	52	54	55	0	5	88
k__Bacteria; p__Chloroflexi; c__JG30-KF-CM66; o__Ambiguous_taxa; f__Ambiguous_taxa; g__Ambiguous_taxa; s__Ambiguous_taxa	OTU180		0	0.00023531	6.72314E-05	0.000268926	0	0.002319484	0	0.000537851	0	0.000638698	0	0.000134463		0	7	2	8	0	69	0	16	0	19	0	4
k__Bacteria; p__Bacteroidetes; c__Bacteroidia; o__Chitinophagales; f__Chitinophagaceae; g__Ferruginibacter	OTU95		0	0.000504236	0.000100847	0.002218637	3.36157E-05	0	0.000840393	6.72314E-05	0	0.000907624	0.00047062	0.001579938		0	15	3	66	1	0	25	2	0	27	14	47
k__Bacteria; p__Firmicutes; c__Bacilli; o__Lactobacillales; f__Enterococcaceae; g__Enterococcus	OTU90		0.001109318	0.000100847	0.000504236	0.000134463	0.00070593	0.000100847	0.000134463	0.000403388	0	6.72314E-05	0.001277397	3.36157E-05		33	3	15	4	21	3	4	12	0	2	38	1
k__Bacteria; p__Actinobacteria; c__Actinobacteria; o__Micrococcales; f__Micrococcaceae	OTU369		3.36157E-05	0.00070593	0	0.001277397	0.000302541	0.000302541	0.000974855	0	0.000100847	0.000840393	6.72314E-05	0.002319484		1	21	0	38	9	9	29	0	3	25	2	69
k__Bacteria; p__Proteobacteria; c__Gammaproteobacteria; o__Pseudomonadales; f__Moraxellaceae; g__Acinetobacter; s__Acinetobacter_lwoffii	OTU825		0	0.001512707	0.000302541	0	0	0.000773161	0.000134463	0	0.002252252	0.000369773	6.72314E-05	0.00094124		0	45	9	0	0	23	4	0	67	11	2	28
k__Bacteria; p__Actinobacteria; c__Actinobacteria; o__Corynebacteriales; f__Corynebacteriaceae; g__Lawsonella; s__Ambiguous_taxa	OTU808		0.000369773	0.00047062	0.001344628	0.000302541	0.000100847	0	0.000168079	6.72314E-05	0.00023531	0.000336157	3.36157E-05	0.000201694		11	14	40	9	3	0	5	2	7	10	1	6
k__Bacteria; p__Bacteroidetes; c__Bacteroidia; o__Cytophagales; f__Cyclobacteriaceae; g__Algoriphagus	OTU74		0	0	0.002588409	0	0	0	0	6.72314E-05	0	0.000168079	0	0		0	0	77	0	0	0	0	2	0	5	0	0
k__Bacteria; p__Proteobacteria; c__Alphaproteobacteria; o__Sphingomonadales; f__Sphingomonadaceae; g__Sphingomonas	OTU24		0.000403388	0	0.000403388	0.000739546	0.000201694	0.000806777	0.001748017	0.002050558	0.00047062	0.001949711	0.001445475	0.004672583		12	0	12	22	6	24	52	61	14	58	43	139
k__Bacteria; p__Proteobacteria; c__Gammaproteobacteria; o__Betaproteobacteriales; f__Burkholderiaceae; g__Polaromonas	OTU829		6.72314E-05	0	0	0.00094124	0.001042087	0.000437004	0.007697997	0.013513514	0.012168885	0	0.005042356	0.004874277		2	0	0	28	31	13	229	402	362	0	150	145
k__Bacteria; p__Firmicutes; c__Negativicutes; o__Selenomonadales; f__Veillonellaceae; g__Veillonella	OTU55		0	0	0.000537851	0.001815248	0.000134463	0	0	0	3.36157E-05	0.00023531	3.36157E-05	6.72314E-05		0	0	16	54	4	0	0	0	1	7	1	2
k__Bacteria; p__Firmicutes; c__Bacilli; o__Bacillales; f__Bacillaceae; g__Bacillus; s__Bacillus_simplex	OTU844		0.001983327	0	0.00023531	6.72314E-05	0.000168079	0	0	0.000504236	0	0	6.72314E-05	0		59	0	7	2	5	0	0	15	0	0	2	0
k__Bacteria; p__Bacteroidetes; c__Bacteroidia; o__Bacteroidales; f__Muribaculaceae; g__uncultured_bacterium; s__uncultured_bacterium	OTU182		0	0	0.000403388	0.00047062	0	0.001546322	0	0	0	0.007866075	0	0		0	0	12	14	0	46	0	0	0	234	0	0
k__Bacteria; p__Proteobacteria; c__Alphaproteobacteria; o__Rhizobiales; f__Rhizobiaceae; g__Allorhizobium-Neorhizobium-Pararhizobium-Rhizobium	OTU457		0.000605083	6.72314E-05	0.000336157	0.00094124	0.000268926	0.000201694	0	3.36157E-05	0.000369773	0.000201694	0.000134463	0.000571467		18	2	10	28	8	6	0	1	11	6	4	17
k__Bacteria; p__Bacteroidetes; c__Bacteroidia; o__Cytophagales; f__Cyclobacteriaceae; g__Algoriphagus	OTU88		0	0	0.001916095	0.000437004	0	0	0	0	0	0	0	0		0	0	57	13	0	0	0	0	0	0	0	0
k__Bacteria; p__Bacteroidetes; c__Bacteroidia; o__Cytophagales; f__Spirosomaceae; g__Flectobacillus; s__Ambiguous_taxa	OTU809		0.000134463	0.001142934	0.000100847	0.000571467	0.000134463	0.000201694	0.00023531	0.000268926	0.000672314	0.000504236	3.36157E-05	0.000537851		4	34	3	17	4	6	7	8	20	15	1	16
k__Bacteria; p__Firmicutes; c__Clostridia; o__Clostridiales; f__Lachnospiraceae	OTU144		0	0	0	0.000773161	0	0.001445475	0	0	3.36157E-05	0.028707812	0	0.001210165		0	0	0	23	0	43	0	0	1	854	0	36
k__Bacteria; p__Proteobacteria; c__Gammaproteobacteria; o__Betaproteobacteriales; f__Methylophilaceae; g__Methylotenera	OTU799		0	6.72314E-05	0.000403388	0.000571467	3.36157E-05	0.001142934	0.00477343	0.003764959	0.000403388	0.000302541	0.000268926	0.00094124		0	2	12	17	1	34	142	112	12	9	8	28
k__Bacteria; p__Bacteroidetes; c__Bacteroidia; o__Cytophagales; f__Hymenobacteraceae; g__Hymenobacter	OTU816		0.000336157	0	0.00047062	0.000168079	0.000638698	0.000537851	0.001479091	0.002084174	0.003025413	0.000437004	0.006454215	0.003933038		10	0	14	5	19	16	44	62	90	13	192	117
k__Bacteria; p__Bacteroidetes; c__Bacteroidia; o__Cytophagales; f__Hymenobacteraceae; g__Hymenobacter; s__uncultured_Bacteroidetes_bacterium	OTU503		0.000201694	0	0.000302541	0	0.001210165	0.000403388	0.002622025	0.003260723	0.003059029	0.00023531	0.002924566	0.002857335		6	0	9	0	36	12	78	97	91	7	87	85
k__Bacteria; p__Bacteroidetes; c__Bacteroidia; o__Cytophagales; f__Hymenobacteraceae; g__Hymenobacter	OTU827		0	0.000302541	0	0.000336157	0.001243781	0.000168079	0.002958182	0.000504236	0.002117789	0.000134463	0.005109587	0.007160145		0	9	0	10	37	5	88	15	63	4	152	213
k__Bacteria; p__Bacteroidetes; c__Bacteroidia; o__Bacteroidales; f__Bacteroidaceae; g__Bacteroides	OTU224		6.72314E-05	0.000268926	0	0.000201694	3.36157E-05	0.00141186	0.000369773	0	0.002016942	0.001848864	0.002756488	0.010555331		2	8	0	6	1	42	11	0	60	55	82	314
k__Bacteria; p__Proteobacteria; c__Alphaproteobacteria; o__Rhizobiales; f__Rhizobiaceae; g__Aureimonas; s__Ambiguous_taxa	OTU833		0.000672314	0	0.000336157	0.000168079	0.000537851	0.00023531	0.000100847	3.36157E-05	0.001008471	6.72314E-05	0.000403388	0.001142934		20	0	10	5	16	7	3	1	30	2	12	34
k__Bacteria; p__Firmicutes; c__Bacilli; o__Lactobacillales; f__Aerococcaceae; g__Abiotrophia; s__uncultured_bacterium	OTU100		0	0	0.000773161	0.000840393	0.00023531	0	0	0	0	0.00023531	0	0		0	0	23	25	7	0	0	0	0	7	0	0
k__Bacteria; p__Gemmatimonadetes; c__Gemmatimonadetes; o__Gemmatimonadales; f__Gemmatimonadaceae; g__uncultured	OTU491		0	0.000874008	0.00023531	0	0	0.000739546	3.36157E-05	0.000268926	6.72314E-05	0.000605083	0	0		0	26	7	0	0	22	1	8	2	18	0	0
k__Bacteria; p__Verrucomicrobia; c__Verrucomicrobiae; o__Verrucomicrobiales; f__Akkermansiaceae; g__Akkermansia	OTU93		0	0	0.000739546	0	0	0.001075703	0	0	0.001445475	0.027699341	0	0.001949711		0	0	22	0	0	32	0	0	43	824	0	58
k__Bacteria; p__Proteobacteria; c__Alphaproteobacteria; o__Rhizobiales; f__Beijerinckiaceae; g__Methylobacterium	OTU842		0.001008471	6.72314E-05	0.000201694	0.000268926	0.000268926	0	0	0.000201694	0	0	3.36157E-05	0		30	2	6	8	8	0	0	6	0	0	1	0
k__Bacteria; p__Firmicutes; c__Clostridia; o__Clostridiales; f__Ruminococcaceae; g__Intestinimonas; s__uncultured_bacterium	OTU36		0	0	6.72314E-05	0.000168079	0	0.001479091	6.72314E-05	0	3.36157E-05	0.064374076	0	3.36157E-05		0	0	2	5	0	44	2	0	1	1915	0	1
k__Bacteria; p__Bacteroidetes; c__Bacteroidia; o__Bacteroidales; f__Muribaculaceae; g__uncultured_bacterium; s__uncultured_bacterium	OTU170		0.000537851	0	0.000874008	0.000100847	0.000201694	0	0	0	0	0.002823719	0	0.000874008		16	0	26	3	6	0	0	0	0	84	0	26
k__Bacteria; p__Bacteroidetes; c__Bacteroidia; o__Cytophagales; f__Spirosomaceae; g__Fibrella	OTU863		0	0.001075703	0.000302541	3.36157E-05	0.000100847	0.000201694	0.000336157	6.72314E-05	6.72314E-05	0.00023531	0.000302541	0.002117789		0	32	9	1	3	6	10	2	2	7	9	63
k__Bacteria; p__Proteobacteria; c__Alphaproteobacteria; o__Sphingomonadales; f__Sphingomonadaceae; g__Sphingomonas	OTU175		0	0.000638698	0.00070593	0.000100847	0	0.000201694	0.000302541	0	0.000302541	0.002487562	0.000537851	0.001378244		0	19	21	3	0	6	9	0	9	74	16	41
k__Bacteria; p__Proteobacteria; c__Alphaproteobacteria; o__Sphingomonadales; f__Sphingomonadaceae; g__Novosphingobium	OTU99		0	0.000134463	0.000336157	0.000806777	0.000369773	0	0	0	0	0	0	0.000201694		0	4	10	24	11	0	0	0	0	0	0	6
k__Bacteria; p__Firmicutes; c__Clostridia; o__Clostridiales; f__Ruminococcaceae; g__Faecalibacterium	OTU195		0	0	0.000100847	0	0.000672314	0.000840393	6.72314E-05	0	0.000100847	0.000134463	3.36157E-05	0.000100847		0	0	3	0	20	25	2	0	3	4	1	3
k__Bacteria; p__Firmicutes; c__Clostridia; o__Clostridiales; f__Lachnospiraceae	OTU135		0	0	0.000806777	0	0	0.000773161	0	0	0	0.049650397	3.36157E-05	3.36157E-05		0	0	24	0	0	23	0	0	0	1477	1	1
k__Bacteria; p__Cyanobacteria; c__Oxyphotobacteria; o__Leptolyngbyales; f__Leptolyngbyaceae; g__uncultured; s__Ambiguous_taxa	OTU790		0	0.000100847	0.000571467	6.72314E-05	0.000806777	0	0.014925373	0.002151405	0.013547129	3.36157E-05	0.005277666	0.002319484		0	3	17	2	24	0	444	64	403	1	157	69
k__Bacteria; p__Proteobacteria; c__Deltaproteobacteria; o__Desulfovibrionales; f__Desulfovibrionaceae; g__uncultured; s__uncultured_bacterium	OTU824		0	0	0	0.001277397	0	0.000268926	0	0	0.002487562	0	3.36157E-05	3.36157E-05		0	0	0	38	0	8	0	0	74	0	1	1
k__Bacteria; p__Bacteroidetes; c__Bacteroidia; o__Flavobacteriales; f__Flavobacteriaceae; g__Flavobacterium	OTU156		0	0	0.000369773	0.000907624	0.000201694	3.36157E-05	0.003462418	0.002050558	0.00383219	0.000403388	0.004235579	0.012303348		0	0	11	27	6	1	103	61	114	12	126	366
k__Bacteria; p__Actinobacteria; c__Actinobacteria; o__Frankiales; f__Geodermatophilaceae; g__Modestobacter	OTU836		0.000437004	0	0	0	0.001075703	0	0.001815248	0.00070593	0.000638698	0.000134463	0.00117655	0.001042087		13	0	0	0	32	0	54	21	19	4	35	31
k__Bacteria; p__Proteobacteria; c__Alphaproteobacteria; o__Caulobacterales; f__Caulobacteraceae; g__Brevundimonas	OTU562		0.000336157	0.000268926	0	0.000302541	0.000437004	0.000134463	0.000437004	0.000134463	0.000806777	0.002050558	0.003092645	0.001983327		10	8	0	9	13	4	13	4	24	61	92	59
k__Bacteria; p__Firmicutes; c__Bacilli; o__Bacillales; f__Staphylococcaceae; g__Staphylococcus; s__Staphylococcus_succinus_subsp._succinus	OTU199		0.000100847	0	0	3.36157E-05	0	0.001311013	0	0	0	0.000403388	0	0		3	0	0	1	0	39	0	0	0	12	0	0
k__Bacteria; p__Proteobacteria; c__Gammaproteobacteria; o__Vibrionales; f__Vibrionaceae; g__Vibrio; s__Vibrio_cidicii	OTU51		0	0	0.00141186	0	0	0	0	0	0	0	0	0		0	0	42	0	0	0	0	0	0	0	0	0
k__Bacteria; p__Proteobacteria; c__Alphaproteobacteria; o__Sphingomonadales; f__Sphingomonadaceae; g__Sphingomonas	OTU37		0.000537851	0.000168079	0.000336157	0.000134463	3.36157E-05	0.000168079	0.000806777	0.000907624	0.000638698	0.000874008	0.002319484	0.003227108		16	5	10	4	1	5	24	27	19	26	69	96
k__Bacteria; p__Nitrospirae; c__Nitrospira; o__Nitrospirales; f__Nitrospiraceae; g__Nitrospira	OTU208		0	0.000773161	0.000336157	0	0	0.000268926	0.000571467	0	0	0.00070593	0	0.000504236		0	23	10	0	0	8	17	0	0	21	0	15
k__Bacteria; p__Firmicutes; c__Clostridia; o__Clostridiales; f__Peptostreptococcaceae; g__Filifactor; s__uncultured_bacterium	OTU80		0	0	0.001378244	0	0	0	0	0	0	0	0	0		0	0	41	0	0	0	0	0	0	0	0	0
k__Bacteria; p__Bacteroidetes; c__Bacteroidia; o__Flavobacteriales; f__Flavobacteriaceae; g__Flavobacterium	OTU849		0.000268926	0	0	0	0.000672314	0.000437004	0.002218637	0.002756488	0.003664112	0.000134463	0.004168347	0.006286137		8	0	0	0	20	13	66	82	109	4	124	187
k__Bacteria; p__Firmicutes; c__Clostridia; o__Clostridiales; f__Lachnospiraceae; g__Lachnospiraceae_NK4A136_group; s__uncultured_bacterium	OTU147		0	3.36157E-05	0	0	0	0.001243781	0	0	0	0.049247008	0.002521178	0.001512707		0	1	0	0	0	37	0	0	0	1465	75	45
k__Bacteria; p__Bacteroidetes; c__Bacteroidia; o__Bacteroidales; f__Porphyromonadaceae; g__Porphyromonas	OTU104		0	0.000302541	0.00023531	0.000739546	0	0	0	0	0	0	0	0		0	9	7	22	0	0	0	0	0	0	0	0
k__Bacteria; p__Firmicutes; c__Clostridia; o__Clostridiales; f__Lachnospiraceae; g__Lachnospiraceae_NK4A136_group	OTU68		0	0	0.000537851	0.000638698	0	0.000100847	0.000369773	0	0	0	0	0		0	0	16	19	0	3	11	0	0	0	0	0
k__Bacteria; p__Actinobacteria; c__Actinobacteria; o__Micrococcales; f__Microbacteriaceae	OTU802		0	0	0	0	0.000806777	0.000437004	0.000974855	0.001445475	0.001445475	0.000437004	0.000840393	0.000739546		0	0	0	0	24	13	29	43	43	13	25	22
k__Bacteria; p__Actinobacteria; c__Actinobacteria; o__Frankiales; f__Geodermatophilaceae; g__Geodermatophilus	OTU832		0.000336157	0	0.000168079	0	0.000739546	0	0.000369773	0.000336157	0.002420331	0.000134463	0.001109318	0.000168079		10	0	5	0	22	0	11	10	72	4	33	5
k__Bacteria; p__Proteobacteria; c__Deltaproteobacteria; o__Desulfovibrionales; f__Desulfovibrionaceae; g__Bilophila; s__uncultured_bacterium	OTU157		0	0	0	0	0.000638698	0.000571467	0	0	0	0.007563534	0	0.001142934		0	0	0	0	19	17	0	0	0	225	0	34
k__Bacteria; p__Acidobacteria; c__Subgroup_6	OTU811		0	0.001210165	0	0	0	0	0	0.001210165	0	0.000605083	3.36157E-05	0		0	36	0	0	0	0	0	36	0	18	1	0
k__Bacteria; p__Firmicutes; c__Clostridia; o__Clostridiales; f__Ruminococcaceae; g__Ruminococcaceae_UCG-005	OTU109		0	0	0.000302541	0.000907624	0	0	0.000100847	0	0	0.000638698	0	0		0	0	9	27	0	0	3	0	0	19	0	0
k__Bacteria; p__Proteobacteria; c__Alphaproteobacteria; o__Rhizobiales; f__Beijerinckiaceae; g__Methylobacterium	OTU113		0.000605083	0	0.000100847	0.000403388	3.36157E-05	0	0	0	0	0	3.36157E-05	0		18	0	3	12	1	0	0	0	0	0	1	0
k__Bacteria; p__Bacteroidetes; c__Bacteroidia; o__Chitinophagales; f__Chitinophagaceae; g__uncultured; s__uncultured_bacterium	OTU127		0	0	0	0.001142934	0	0	0	0	0	0	0	0		0	0	0	34	0	0	0	0	0	0	0	0
k__Bacteria; p__Proteobacteria; c__Gammaproteobacteria; o__Betaproteobacteriales; f__Burkholderiaceae; g__Parasutterella	OTU792		0	0.001075703	0	0	0	3.36157E-05	0.000638698	0	0	0	0	0.001546322		0	32	0	0	0	1	19	0	0	0	0	46
k__Bacteria; p__Proteobacteria; c__Alphaproteobacteria; o__Rhizobiales; f__Devosiaceae; g__Devosia; s__Ambiguous_taxa	OTU838		0	0	0.000168079	0.000739546	0.000201694	0	0	0	0	0	0	0		0	0	5	22	6	0	0	0	0	0	0	0
k__Bacteria; p__Firmicutes; c__Clostridia; o__Clostridiales; f__Lachnospiraceae; g__uncultured; s__uncultured_bacterium	OTU136		0	0	0	0.000403388	0	0.000672314	0	0	0	0.033615705	0	0		0	0	0	12	0	20	0	0	0	1000	0	0
k__Bacteria; p__Cyanobacteria; c__Oxyphotobacteria; o__Chloroplast	OTU818		0	3.36157E-05	0.00023531	0	0.000806777	0	0.001277397	0.005210434	0	0	0.001142934	0.000336157		0	1	7	0	24	0	38	155	0	0	34	10
k__Bacteria; p__Acidobacteria; c__Subgroup_6	OTU507		0	0	0.00070593	0	0	0.000336157	0	0	0	3.36157E-05	0	0		0	0	21	0	0	10	0	0	0	1	0	0
k__Bacteria; p__Firmicutes; c__Clostridia; o__Clostridiales; f__Lachnospiraceae	OTU167		0	0	0.000672314	0	0	0.000302541	0	0	0	0.010588947	6.72314E-05	0.000605083		0	0	20	0	0	9	0	0	0	315	2	18
k__Bacteria; p__Firmicutes; c__Clostridia; o__Clostridiales; f__Ruminococcaceae; g__[Eubacterium]_coprostanoligenes_group; s__uncultured_bacterium	OTU165		0	0.000268926	0	0	0	0.000672314	0.000134463	0	0	0.01643808	0	0		0	8	0	0	0	20	4	0	0	489	0	0
k__Bacteria; p__Proteobacteria; c__Alphaproteobacteria; o__Rhizobiales; f__Rhizobiaceae; g__Aureimonas; s__Ambiguous_taxa	OTU843		0.000672314	0	6.72314E-05	3.36157E-05	0.000168079	0	0	0	0	0	0.000437004	0		20	0	2	1	5	0	0	0	0	0	13	0
k__Bacteria; p__Firmicutes; c__Clostridia; o__Clostridiales; f__Lachnospiraceae; g__Blautia	OTU159		0	0	0	0	0	0.000907624	0	0	0.001613554	0.001714401	0	6.72314E-05		0	0	0	0	0	27	0	0	48	51	0	2
k__Bacteria; p__Proteobacteria; c__Deltaproteobacteria; o__Oligoflexales; f__Oligoflexaceae; g__Silvanigrella	OTU282		0	0.000907624	0	0	0	0	0	0	0	0	0	0.001042087		0	27	0	0	0	0	0	0	0	0	0	31
k__Bacteria; p__Proteobacteria; c__Gammaproteobacteria; o__Betaproteobacteriales; f__Burkholderiaceae; g__Polaromonas	OTU253		0	0	0.000201694	0.000168079	0.000537851	0	0.006521447	0.005075971	0.002689256	0	0.000437004	0.000437004		0	0	6	5	16	0	194	151	80	0	13	13
k__Bacteria; p__Bacteroidetes; c__Bacteroidia; o__Bacteroidales; f__Muribaculaceae; g__uncultured_bacterium; s__uncultured_bacterium	OTU171		0	0.000336157	0	0	3.36157E-05	0.000537851	0.000537851	0	0.000874008	0.005311281	0	0.001916095		0	10	0	0	1	16	16	0	26	158	0	57
k__Bacteria; p__Gemmatimonadetes; c__Gemmatimonadetes; o__Gemmatimonadales; f__Gemmatimonadaceae; g__Gemmatimonas; s__uncultured_bacterium	OTU455		0.000100847	0	0	0.000437004	0	0.000369773	0.00070593	0.000638698	0.00047062	0.000336157	0.000134463	0.004975124		3	0	0	13	0	11	21	19	14	10	4	148
k__Bacteria; p__Actinobacteria; c__Acidimicrobiia; o__uncultured; f__uncultured_bacterium; g__uncultured_bacterium; s__uncultured_bacterium	OTU124		0	0.000100847	0.000134463	0.000336157	6.72314E-05	0.000268926	0.000369773	0	0	0.000369773	0	0.000437004		0	3	4	10	2	8	11	0	0	11	0	13
k__Bacteria; p__Proteobacteria; c__Alphaproteobacteria; o__Sphingomonadales; f__Sphingomonadaceae; g__Porphyrobacter	OTU801		0.000134463	3.36157E-05	0	0.000504236	0.000201694	0	0.003260723	0.007597149	0.004403657	0	0.002285868	0.008471158		4	1	0	15	6	0	97	226	131	0	68	252
k__Bacteria; p__Patescibacteria; c__Saccharimonadia; o__Saccharimonadales; f__Saccharimonadaceae; g__Candidatus_Saccharimonas	OTU163		0	0	0	0	0.000874008	0	0	0	0	0.00689122	3.36157E-05	0		0	0	0	0	26	0	0	0	0	205	1	0
k__Bacteria; p__Bacteroidetes; c__Bacteroidia; o__Flavobacteriales; f__Flavobacteriaceae; g__Flavobacterium	OTU78		0	0	0.000840393	3.36157E-05	0	0	0	0	0	0	0	0		0	0	25	1	0	0	0	0	0	0	0	0
k__Bacteria; p__Proteobacteria; c__Gammaproteobacteria; o__Betaproteobacteriales; f__Burkholderiaceae; g__RS62_marine_group; s__uncultured_bacterium	OTU59		0	0	0.000874008	0	0	0	0	0	0	0	0	0		0	0	26	0	0	0	0	0	0	0	0	0
k__Bacteria; p__Firmicutes; c__Clostridia; o__Clostridiales; f__Ruminococcaceae; g__Ruminiclostridium; s__uncultured_bacterium	OTU145		0	6.72314E-05	0	0.000537851	0	0.00023531	0	0.000302541	0	0.012303348	0	0.000168079		0	2	0	16	0	7	0	9	0	366	0	5
k__Bacteria; p__Firmicutes; c__Clostridia; o__Clostridiales; f__Lachnospiraceae; g__Lachnospiraceae_NK4A136_group	OTU198		0.000268926	0	0	0	0	0.000571467	0.000874008	0	0	0.000672314	0	0.001445475		8	0	0	0	0	17	26	0	0	20	0	43
k__Bacteria; p__Cyanobacteria; c__Oxyphotobacteria; o__Leptolyngbyales; f__Leptolyngbyaceae	OTU207		0.00047062	0	0.000100847	0	0	0.000268926	0.000100847	0.001311013	0.000268926	6.72314E-05	0.000268926	0.000874008		14	0	3	0	0	8	3	39	8	2	8	26
k__Bacteria; p__Proteobacteria; c__Gammaproteobacteria; o__Betaproteobacteriales; f__TRA3-20; g__metagenome; s__metagenome	OTU776		0	0	0.000302541	0	0	0.000537851	0.000134463	0	0	0	0	0		0	0	9	0	0	16	4	0	0	0	0	0
k__Bacteria; p__Firmicutes; c__Clostridia; o__Clostridiales; f__Lachnospiraceae; g__Lachnospiraceae_UCG-006; s__uncultured_bacterium	OTU154		0	0	0	0	0	0.000806777	0.000336157	0	0	0.015564072	0	0.000974855		0	0	0	0	0	24	10	0	0	463	0	29
k__Bacteria; p__Bacteroidetes; c__Bacteroidia; o__Cytophagales; f__Hymenobacteraceae; g__Hymenobacter; s__uncultured_Bacteroidetes_bacterium	OTU795		0	0	3.36157E-05	0	0.000672314	0.000100847	0.003966653	0.001210165	0.008269463	0	0.00047062	0.000571467		0	0	1	0	20	3	118	36	246	0	14	17
k__Bacteria; p__Proteobacteria; c__Gammaproteobacteria; o__Pseudomonadales; f__Pseudomonadaceae; g__Pseudomonas	OTU85		0	0	0.000806777	0	0	0	0	0	0	3.36157E-05	0	0		0	0	24	0	0	0	0	0	0	1	0	0
k__Bacteria; p__Proteobacteria; c__Alphaproteobacteria; o__Sphingomonadales; f__Sphingomonadaceae; g__Sphingorhabdus; s__Ambiguous_taxa	OTU852		3.36157E-05	0	0	0.000134463	0.000302541	0.000268926	0.001075703	0.001714401	0.000907624	0.000907624	6.72314E-05	0.001680785		1	0	0	4	9	8	32	51	27	27	2	50
k__Bacteria; p__Proteobacteria; c__Gammaproteobacteria; o__Betaproteobacteriales; f__Nitrosomonadaceae; g__MND1	OTU360		0	0	0.000201694	0	0	0.000537851	0	0	0	0	0	0.000134463		0	0	6	0	0	16	0	0	0	0	0	4
k__Bacteria; p__Firmicutes; c__Bacilli; o__Bacillales; f__Bacillaceae; g__Ureibacillus	OTU839		0	0	0	0	0.000739546	0	0	0	0	0	0	3.36157E-05		0	0	0	0	22	0	0	0	0	0	0	1
k__Bacteria; p__Actinobacteria; c__Actinobacteria; o__Propionibacteriales; f__Nocardioidaceae; g__Nocardioides; s__bacterium_8RO2	OTU57		0	0.000302541	0.000403388	0	0	3.36157E-05	0.000134463	0	0.000571467	0.000437004	0	0.000773161		0	9	12	0	0	1	4	0	17	13	0	23
k__Bacteria; p__Firmicutes; c__Clostridia; o__Clostridiales; f__Lachnospiraceae; g__Lachnoclostridium	OTU152		0	0	0	0	0	0.00070593	0	0	0.000100847	0.013547129	0	0.000268926		0	0	0	0	0	21	0	0	3	403	0	8
k__Bacteria; p__Proteobacteria; c__Gammaproteobacteria; o__Betaproteobacteriales; f__Burkholderiaceae; g__Verticia; s__Ambiguous_taxa	OTU96		0	0	0	0.000537851	0.000100847	6.72314E-05	0	0	0	0	0	0		0	0	0	16	3	2	0	0	0	0	0	0
k__Bacteria; p__Actinobacteria; c__Actinobacteria; o__Propionibacteriales; f__Nocardioidaceae; g__Nocardioides	OTU339		0	0.00023531	0	0.000437004	0	0	0.000605083	0.000100847	0	0.000437004	6.72314E-05	0.000336157		0	7	0	13	0	0	18	3	0	13	2	10
k__Bacteria; p__Firmicutes; c__Bacilli; o__Lactobacillales; f__Lactobacillaceae; g__Lactobacillus; s__Lactobacillus_aviarius	OTU196		0	3.36157E-05	0	6.72314E-05	6.72314E-05	0.000504236	0	0	0.000100847	0	3.36157E-05	6.72314E-05		0	1	0	2	2	15	0	0	3	0	1	2
k__Bacteria; p__Proteobacteria; c__Gammaproteobacteria; o__Betaproteobacteriales; f__Nitrosomonadaceae; g__IS-44	OTU613		0	0	3.36157E-05	0.000268926	0	0.000369773	0	3.36157E-05	0	0	0	0		0	0	1	8	0	11	0	1	0	0	0	0
k__Bacteria; p__Cyanobacteria; c__Oxyphotobacteria	OTU857		0	0.000638698	0	0	0	0	0.000201694	0.000336157	0	0	0.000134463	0.002353099		0	19	0	0	0	0	6	10	0	0	4	70
k__Bacteria; p__Proteobacteria; c__Gammaproteobacteria; o__Vibrionales; f__Vibrionaceae; g__Vibrio	OTU820		0	0	0.000638698	0	0	0	0	6.72314E-05	0.00117655	0.000201694	0.00047062	0		0	0	19	0	0	0	0	2	35	6	14	0
k__Bacteria; p__Firmicutes; c__Clostridia; o__Clostridiales; f__Clostridiaceae_1; g__Clostridium_sensu_stricto_13	OTU435		0	0	0	0	0	0.000638698	0	0.000739546	0	0	0	0		0	0	0	0	0	19	0	22	0	0	0	0
k__Bacteria; p__Deinococcus-Thermus; c__Deinococci; o__Deinococcales; f__Deinococcaceae; g__Deinococcus; s__uncultured_bacterium	OTU798		6.72314E-05	0	0	0.000201694	6.72314E-05	0.000268926	0.000369773	0.000537851	0.000504236	0.00023531	0.00094124	0.003361571		2	0	0	6	2	8	11	16	15	7	28	100
k__Bacteria; p__Proteobacteria; c__Alphaproteobacteria; o__Acetobacterales; f__Acetobacteraceae; g__Belnapia; s__Ambiguous_taxa	OTU377		0	0.000571467	3.36157E-05	0	0	0	3.36157E-05	0	0.000437004	0.000100847	0.00023531	0.001075703		0	17	1	0	0	0	1	0	13	3	7	32
k__Bacteria; p__Bacteroidetes; c__Bacteroidia; o__Cytophagales; f__Hymenobacteraceae; g__Hymenobacter; s__uncultured_Bacteroidetes_bacterium	OTU826		0	0	6.72314E-05	0	0.000504236	0	0.002991798	0.000638698	0.006857604	3.36157E-05	0.000537851	0.001479091		0	0	2	0	15	0	89	19	204	1	16	44
k__Bacteria; p__Actinobacteria; c__Actinobacteria; o__Micrococcales; f__Intrasporangiaceae; g__Lapillicoccus	OTU718		0	0	6.72314E-05	0.000504236	0	0	0.000134463	0.000201694	0.000537851	0.004403657	0.000134463	0.000537851		0	0	2	15	0	0	4	6	16	131	4	16
k__Bacteria; p__Proteobacteria; c__Alphaproteobacteria; o__Rhodobacterales; f__Rhodobacteraceae; g__Paracoccus	OTU172		0.00023531	0.000134463	0.000134463	6.72314E-05	0	0	0.000302541	0	0.001008471	0.002521178	6.72314E-05	0.000100847		7	4	4	2	0	0	9	0	30	75	2	3
k__Bacteria; p__Actinobacteria; c__Nitriliruptoria; o__Nitriliruptorales; f__Nitriliruptoraceae	OTU796		0	3.36157E-05	0.000100847	0.000168079	0.000201694	6.72314E-05	0.00023531	3.36157E-05	6.72314E-05	0.000168079	0.000100847	0.000201694		0	1	3	5	6	2	7	1	2	5	3	6
k__Bacteria; p__Chloroflexi; c__KD4-96	OTU559		0	6.72314E-05	6.72314E-05	3.36157E-05	0.000403388	0	0	0	0	0	0	0		0	2	2	1	12	0	0	0	0	0	0	0
k__Bacteria; p__Proteobacteria; c__Gammaproteobacteria; o__Betaproteobacteriales; f__Burkholderiaceae; g__Polynucleobacter; s__Ambiguous_taxa	OTU58		0	0	0.000571467	0	0	0	0	0	0	0	0	0		0	0	17	0	0	0	0	0	0	0	0	0
k__Bacteria; p__Firmicutes; c__Clostridia; o__Clostridiales; f__Lachnospiraceae; g__Shuttleworthia; s__uncultured_bacterium	OTU52		0	0	0.000571467	0	0	0	0	0	0	0	0	0		0	0	17	0	0	0	0	0	0	0	0	0
k__Bacteria; p__Firmicutes; c__Bacilli; o__Lactobacillales; f__Lactobacillaceae; g__Lactobacillus	OTU203		0	0	0	0	3.36157E-05	0.000537851	0	3.36157E-05	0.000100847	3.36157E-05	0	3.36157E-05		0	0	0	0	1	16	0	1	3	1	0	1
k__Bacteria; p__Proteobacteria; c__Alphaproteobacteria; o__Rhodobacterales; f__Rhodobacteraceae	OTU210		0	0	0	0.000268926	0.00023531	3.36157E-05	0.003294339	0.004000269	0.00117655	6.72314E-05	0.001042087	0.005781901		0	0	0	8	7	1	98	119	35	2	31	172
k__Bacteria; p__Bacteroidetes; c__Bacteroidia; o__Chitinophagales; f__Chitinophagaceae; g__Ferruginibacter	OTU793		0	0	0	0.000369773	0.000134463	3.36157E-05	0.001579938	0.001579938	0.000336157	0.000100847	0.000504236	0.008336695		0	0	0	11	4	1	47	47	10	3	15	248
k__Bacteria; p__Bacteroidetes; c__Bacteroidia; o__Sphingobacteriales; f__Sphingobacteriaceae; g__Pedobacter; s__uncultured_Sphingobacteriaceae_bacterium	OTU64		0	0	0.000336157	3.36157E-05	0	0.000168079	0.00023531	0.000134463	0.000369773	0.000134463	0.000571467	0.001613554		0	0	10	1	0	5	7	4	11	4	17	48
k__Bacteria; p__Proteobacteria; c__Alphaproteobacteria; o__Rhodobacterales; f__Rhodobacteraceae	OTU82		0	0	0.000537851	0	0	0	0	0	0	0	0	0		0	0	16	0	0	0	0	0	0	0	0	0
k__Bacteria; p__Proteobacteria; c__Gammaproteobacteria; o__Betaproteobacteriales; f__Burkholderiaceae	OTU847		0	0	0	3.36157E-05	0.00023531	0.00023531	0.000605083	0.001714401	0.00070593	0	0.001882479	0.002588409		0	0	0	1	7	7	18	51	21	0	56	77
k__Bacteria; p__Firmicutes; c__Clostridia; o__Clostridiales; f__Lachnospiraceae	OTU132		0	0	0	0	0	0.000504236	0	0	0	0.002722872	0	0		0	0	0	0	0	15	0	0	0	81	0	0
k__Bacteria; p__Bacteroidetes; c__Bacteroidia; o__Chitinophagales; f__Chitinophagaceae; g__Flavisolibacter; s__Ambiguous_taxa	OTU239		0	0.00047062	3.36157E-05	0	0	0	0	0	0	6.72314E-05	6.72314E-05	0.000571467		0	14	1	0	0	0	0	0	0	2	2	17
k__Bacteria; p__Acidobacteria; c__Blastocatellia__[Subgroup_4]; o__Blastocatellales; f__Blastocatellaceae; g__Blastocatella; s__Ambiguous_taxa	OTU205		3.36157E-05	0.000134463	0	0	0	0.000336157	0	0	6.72314E-05	3.36157E-05	0.000201694	0.000336157		1	4	0	0	0	10	0	0	2	1	6	10
k__Bacteria; p__Proteobacteria; c__Deltaproteobacteria; o__Myxococcales; f__Polyangiaceae; g__Pajaroellobacter; s__Ambiguous_taxa	OTU517		0	0.000168079	0.000336157	0	0	0	0	0.000100847	0	0	0	0.000134463		0	5	10	0	0	0	0	3	0	0	0	4
k__Bacteria; p__Firmicutes; c__Clostridia; o__Clostridiales; f__Lachnospiraceae; g__Lachnospiraceae_NK4A136_group	OTU176		0	0	0	0	0	0.00047062	0	0	6.72314E-05	0.011126798	0	0.00094124		0	0	0	0	0	14	0	0	2	331	0	28
k__Bacteria; p__Firmicutes; c__Clostridia; o__Clostridiales; f__Lachnospiraceae	OTU146		0	0	0.00047062	0	0	0	0	0	0	0.00978217	0	0		0	0	14	0	0	0	0	0	0	291	0	0
k__Bacteria; p__Deinococcus-Thermus; c__Deinococci; o__Deinococcales; f__Deinococcaceae; g__Deinococcus; s__Deinococcus_sp._A23.3	OTU851		0.000100847	0	0.000369773	0	0	0	0.000840393	0	3.36157E-05	0.000605083	0	0.002185021		3	0	11	0	0	0	25	0	1	18	0	65
k__Bacteria; p__Bacteroidetes; c__Bacteroidia; o__Chitinophagales; f__Chitinophagaceae; g__Ferruginibacter	OTU228		0	0	0	0	0.000437004	3.36157E-05	0.000336157	0	0.000874008	0	0.000268926	0.002016942		0	0	0	0	13	1	10	0	26	0	8	60
k__Bacteria; p__Bacteroidetes; c__Bacteroidia; o__Cytophagales; f__Hymenobacteraceae; g__Hymenobacter	OTU866		0.000369773	0.000100847	0	0	0	0	0.000268926	0	0	0.000201694	0.001983327	0.000403388		11	3	0	0	0	0	8	0	0	6	59	12
k__Bacteria; p__Proteobacteria; c__Alphaproteobacteria; o__Rhizobiales; f__Rhizobiaceae	OTU730		0.000201694	0	0.000268926	0	0	0	0	0	0	0.000100847	6.72314E-05	0		6	0	8	0	0	0	0	0	0	3	2	0
k__Bacteria; p__Proteobacteria; c__Alphaproteobacteria; o__Sphingomonadales; f__Sphingomonadaceae; g__Sphingomonas; s__uncultured_Sphingomonadaceae_bacterium	OTU21		0.000168079	0	3.36157E-05	0.000100847	6.72314E-05	6.72314E-05	0.002252252	0.002117789	0.001277397	0.00141186	0.000437004	0.005681054		5	0	1	3	2	2	67	63	38	42	13	169
k__Bacteria; p__Firmicutes; c__Clostridia; o__Clostridiales; f__Lachnospiraceae; g__Lachnospiraceae_NK4A136_group	OTU181		0	0	0	0	0	0.000437004	0	0	0	0.004739814	0	0		0	0	0	0	0	13	0	0	0	141	0	0
k__Bacteria; p__Bacteroidetes; c__Bacteroidia; o__Bacteroidales; f__Bacteroidaceae; g__Bacteroides; s__Bacteroides_thetaiotaomicron	OTU861		0	0.000437004	0	0	0	0	0.000571467	0	0	0	0	0.000806777		0	13	0	0	0	0	17	0	0	0	0	24
k__Bacteria; p__Chloroflexi; c__Chloroflexia; o__Chloroflexales; f__Roseiflexaceae; g__uncultured	OTU400		0.000134463	0.000201694	0.000100847	0	0	0	0	0	0	0	6.72314E-05	0		4	6	3	0	0	0	0	0	0	0	2	0
k__Bacteria; p__Proteobacteria; c__Alphaproteobacteria; o__Sphingomonadales; f__Sphingomonadaceae; g__Polymorphobacter; s__Ambiguous_taxa	OTU856		0	0	0	0.000100847	0.000134463	0.000168079	0.001243781	0.001748017	0.001882479	3.36157E-05	0.000168079	0.001243781		0	0	0	3	4	5	37	52	56	1	5	37
k__Bacteria; p__Proteobacteria; c__Alphaproteobacteria; o__Sphingomonadales; f__Sphingomonadaceae; g__Polymorphobacter; s__Ambiguous_taxa	OTU797		0	0	0	6.72314E-05	0.000336157	0	0.001277397	0.000504236	0	0	0.000437004	0.001479091		0	0	0	2	10	0	38	15	0	0	13	44
k__Bacteria; p__Firmicutes; c__Clostridia; o__Clostridiales; f__Lachnospiraceae	OTU202		0	0	0	0	0	0.000403388	0	0	3.36157E-05	0.000907624	0	0		0	0	0	0	0	12	0	0	1	27	0	0
k__Bacteria; p__Proteobacteria; c__Alphaproteobacteria; o__Rhodobacterales; f__Rhodobacteraceae	OTU81		0	0	0.000403388	0	0	0	0	0	0	0	0	0		0	0	12	0	0	0	0	0	0	0	0	0
k__Bacteria; p__Proteobacteria; c__Alphaproteobacteria; o__Sphingomonadales; f__Sphingomonadaceae; g__Sphingomonas	OTU221		0	0.000100847	3.36157E-05	0	0	0.00023531	0.000134463	0.000134463	0	0.000100847	0.00047062	0.000403388		0	3	1	0	0	7	4	4	0	3	14	12
k__Bacteria; p__Actinobacteria; c__Rubrobacteria; o__Rubrobacterales; f__Rubrobacteriaceae; g__Rubrobacter; s__uncultured_Rubrobacter_sp.	OTU696		0	0	0	0	0	0.000369773	0	3.36157E-05	0.000571467	0	0	0		0	0	0	0	0	11	0	1	17	0	0	0
k__Bacteria; p__Proteobacteria; c__Alphaproteobacteria; o__Sphingomonadales; f__Sphingomonadaceae	OTU423		0	0.000369773	0	0	0	0	0.000168079	0	3.36157E-05	3.36157E-05	0.000134463	0		0	11	0	0	0	0	5	0	1	1	4	0
k__Bacteria; p__Firmicutes; c__Bacilli; o__Bacillales; f__Paenibacillaceae; g__Paenibacillus; s__uncultured_synthetic_wastewater_bacterium_tmbr11-29	OTU835		0	0	0	0	0.000369773	0	0	0	0	0	0	0		0	0	0	0	11	0	0	0	0	0	0	0
k__Bacteria; p__Firmicutes; c__Clostridia; o__Clostridiales; f__Lachnospiraceae	OTU110		0	6.72314E-05	0	0.000302541	0	0	0	0	0	0	0	0		0	2	0	9	0	0	0	0	0	0	0	0
k__Bacteria; p__Bacteroidetes; c__Bacteroidia; o__Cytophagales; f__Cyclobacteriaceae; g__Algoriphagus	OTU54		0	0	0.000369773	0	0	0	0	0	0	0	0	0		0	0	11	0	0	0	0	0	0	0	0	0
k__Bacteria; p__Proteobacteria; c__Alphaproteobacteria; o__Sphingomonadales; f__Sphingomonadaceae; g__Sphingorhabdus	OTU483		0.000100847	0	0	0.000201694	3.36157E-05	0	0.00164717	0.00141186	0.000437004	0.000100847	0.000437004	0.002722872		3	0	0	6	1	0	49	42	13	3	13	81
k__Bacteria; p__Actinobacteria; c__Actinobacteria; o__Micromonosporales; f__Micromonosporaceae	OTU751		6.72314E-05	0	0	0.000201694	6.72314E-05	0	0.000840393	3.36157E-05	0.001546322	0.00047062	0.00070593	0.001848864		2	0	0	6	2	0	25	1	46	14	21	55
k__Bacteria; p__Proteobacteria; c__Alphaproteobacteria; o__Sphingomonadales; f__Sphingomonadaceae; g__Altererythrobacter; s__uncultured_bacterium	OTU484		6.72314E-05	0	0.000201694	0	0	6.72314E-05	0.000168079	3.36157E-05	0	0	0	0		2	0	6	0	0	2	5	1	0	0	0	0
k__Bacteria; p__Firmicutes; c__Clostridia; o__Clostridiales; f__Lachnospiraceae; g__[Eubacterium]_hallii_group	OTU106		0	0.000100847	0	0.000201694	3.36157E-05	0	6.72314E-05	0	0	0	0.000100847	0		0	3	0	6	1	0	2	0	0	0	3	0
k__Bacteria; p__Proteobacteria; c__Gammaproteobacteria; o__Betaproteobacteriales; f__Gallionellaceae; g__Candidatus_Nitrotoga; s__Ambiguous_taxa	OTU277		0	0	0.000336157	0	0	0	0	0	0	0	0	0		0	0	10	0	0	0	0	0	0	0	0	0
k__Bacteria; p__Bacteroidetes; c__Bacteroidia; o__Chitinophagales; f__Chitinophagaceae; g__uncultured	OTU296		0	0	0	0.000302541	0	0	0.000100847	0.000268926	0	6.72314E-05	0.000369773	0		0	0	0	9	0	0	3	8	0	2	11	0
k__Bacteria; p__Proteobacteria; c__Gammaproteobacteria; o__Betaproteobacteriales; f__Burkholderiaceae; g__Rhodoferax	OTU248		0	0	0	0	0	0.000302541	0	6.72314E-05	0	0	0	0.00023531		0	0	0	0	0	9	0	2	0	0	0	7
k__Bacteria; p__Cyanobacteria; c__Oxyphotobacteria; o__Chloroplast	OTU241		0	0	0	0	0.000302541	0	0.000100847	0	0	0	0	0		0	0	0	0	9	0	3	0	0	0	0	0
k__Bacteria; p__Firmicutes; c__Bacilli; o__Lactobacillales; f__Lactobacillaceae; g__Lactobacillus	OTU201		0	0	0	0	0	0.000302541	0	0	0	0	0	0		0	0	0	0	0	9	0	0	0	0	0	0
k__Bacteria; p__Firmicutes; c__Bacilli; o__Bacillales; f__Bacillaceae; g__Sinobaca; s__Ambiguous_taxa	OTU131		0	0	0	0.000268926	0	0	0	0	0	0.008135001	0	0.000201694		0	0	0	8	0	0	0	0	0	242	0	6
k__Bacteria; p__Bacteroidetes; c__Bacteroidia; o__Chitinophagales; f__Chitinophagaceae; g__Ferruginibacter	OTU606		3.36157E-05	0	0	0	0.000134463	0.000100847	0.000369773	0.000672314	0.000336157	3.36157E-05	0.000369773	0.001579938		1	0	0	0	4	3	11	20	10	1	11	47
k__Bacteria; p__Firmicutes; c__Clostridia; o__Clostridiales; f__Family_XIII; g__[Eubacterium]_brachy_group; s__uncultured_bacterium	OTU129		0	0	0	0	0	0.000268926	0	0	0	0.00117655	0	0		0	0	0	0	0	8	0	0	0	35	0	0
k__Bacteria; p__Chloroflexi; c__Gitt-GS-136; o__uncultured_Chloroflexi_bacterium; f__uncultured_Chloroflexi_bacterium; g__uncultured_Chloroflexi_bacterium; s__uncultured_Chloroflexi_bacterium	OTU717		0	0	3.36157E-05	0	0.00023531	0	0.000201694	0	0	3.36157E-05	0.000134463	0		0	0	1	0	7	0	6	0	0	1	4	0
k__Bacteria; p__Acidobacteria; c__Blastocatellia__[Subgroup_4]; o__Pyrinomonadales; f__Pyrinomonadaceae; g__RB41	OTU353		0	0	0	0	0	0.000268926	0	0	0	0	0.000100847	0		0	0	0	0	0	8	0	0	0	0	3	0
k__Bacteria; p__Proteobacteria; c__Alphaproteobacteria; o__Rhodobacterales; f__Rhodobacteraceae; g__Amaricoccus; s__Ambiguous_taxa	OTU189		0	0	0	0.000100847	0	0.000168079	0	0	3.36157E-05	0	0	0		0	0	0	3	0	5	0	0	1	0	0	0
k__Bacteria; p__Firmicutes; c__Clostridia; o__Clostridiales; f__Lachnospiraceae; g__uncultured; s__uncultured_bacterium	OTU173		0	0	0	0	0	0.00023531	0	0	0	0.00117655	0	0.000134463		0	0	0	0	0	7	0	0	0	35	0	4
k__Bacteria; p__Chloroflexi; c__Chloroflexia; o__Thermomicrobiales; f__JG30-KF-CM45; g__Ambiguous_taxa; s__Ambiguous_taxa	OTU368		0.000201694	0	0	3.36157E-05	0	0	0	0.000168079	0	0.000201694	0	0		6	0	0	1	0	0	0	5	0	6	0	0
k__Bacteria; p__Bacteroidetes; c__Bacteroidia; o__Flavobacteriales; f__Flavobacteriaceae; g__Flavobacterium	OTU126		0	0	0	0.00023531	0	0	0	0	0	0	0	0		0	0	0	7	0	0	0	0	0	0	0	0
k__Bacteria; p__Bacteroidetes; c__Bacteroidia; o__Bacteroidales; f__Prevotellaceae; g__Alloprevotella; s__Ambiguous_taxa	OTU810		3.36157E-05	3.36157E-05	0	0	0.000168079	0	0.000369773	0.000201694	6.72314E-05	0.000672314	0.000907624	0.007899691		1	1	0	0	5	0	11	6	2	20	27	235
k__Bacteria; p__Actinobacteria; c__Actinobacteria; o__Frankiales; f__Frankiaceae; g__Jatrophihabitans	OTU622		3.36157E-05	0.000134463	0	6.72314E-05	0	0	0.000134463	0.000168079	0	0	3.36157E-05	0.000571467		1	4	0	2	0	0	4	5	0	0	1	17
k__Bacteria; p__Chloroflexi; c__OLB14; o__uncultured_bacterium; f__uncultured_bacterium; g__uncultured_bacterium; s__uncultured_bacterium	OTU412		0.000168079	0	0	0	0	6.72314E-05	0	0	0	0.00047062	0	0.000134463		5	0	0	0	0	2	0	0	0	14	0	4
k__Bacteria; p__Actinobacteria; c__Actinobacteria; o__Micrococcales; f__Intrasporangiaceae; g__Oryzihumus; s__uncultured_bacterium	OTU232		3.36157E-05	0.000100847	0	3.36157E-05	0	6.72314E-05	0	0	0	0.000100847	0	0		1	3	0	1	0	2	0	0	0	3	0	0
k__Bacteria; p__Firmicutes; c__Clostridia; o__Clostridiales; f__Lachnospiraceae	OTU177		0	0	0	0	0	0.000201694	0	0	0	0.002991798	0	0.000100847		0	0	0	0	0	6	0	0	0	89	0	3
k__Bacteria; p__Proteobacteria; c__Gammaproteobacteria; o__Betaproteobacteriales; f__Nitrosomonadaceae; g__Ellin6067	OTU267		0	0	3.36157E-05	0	0	0.000168079	0.000537851	0.000605083	0	0.000134463	0	0.000874008		0	0	1	0	0	5	16	18	0	4	0	26
k__Bacteria; p__Proteobacteria; c__Alphaproteobacteria; o__Rhodobacterales; f__Rhodobacteraceae	OTU229		0.000201694	0	0	0	0	0	0.000201694	0.00094124	0.000134463	0	0.00023531	0.000537851		6	0	0	0	0	0	6	28	4	0	7	16
k__Bacteria; p__Proteobacteria; c__Gammaproteobacteria; o__Xanthomonadales; f__Xanthomonadaceae; g__Thermomonas; s__Ambiguous_taxa	OTU226		0	0	0	0.000100847	0.000100847	0	0.000672314	0.000201694	6.72314E-05	6.72314E-05	0.000134463	0.000369773		0	0	0	3	3	0	20	6	2	2	4	11
k__Bacteria; p__Proteobacteria; c__Gammaproteobacteria; o__Betaproteobacteriales; f__Burkholderiaceae	OTU374		0	0	0.000168079	3.36157E-05	0	0	0.000201694	0.00023531	3.36157E-05	0.000134463	3.36157E-05	0.000336157		0	0	5	1	0	0	6	7	1	4	1	10
k__Bacteria; p__Proteobacteria; c__Alphaproteobacteria; o__Sphingomonadales; f__Sphingomonadaceae; g__Ellin6055	OTU535		0.000134463	0	6.72314E-05	0	0	0	0	3.36157E-05	0.00047062	0	0.000201694	6.72314E-05		4	0	2	0	0	0	0	1	14	0	6	2
k__Bacteria; p__Proteobacteria; c__Gammaproteobacteria; o__Xanthomonadales; f__Xanthomonadaceae; g__Lysobacter	OTU855		0.000201694	0	0	0	0	0	0	0	0	0.000168079	0	0.000302541		6	0	0	0	0	0	0	0	0	5	0	9
k__Bacteria; p__Acidobacteria; c__Blastocatellia__[Subgroup_4]; o__Blastocatellales; f__Blastocatellaceae; g__Blastocatella; s__uncultured_organism	OTU330		0	0	0.000201694	0	0	0	0	0	0	0	0	0.000201694		0	0	6	0	0	0	0	0	0	0	0	6
k__Bacteria; p__Actinobacteria; c__Acidimicrobiia; o__Microtrichales; f__Ilumatobacteraceae; g__CL500-29_marine_group	OTU418		0	3.36157E-05	0	0	0	0.000168079	0	0	3.36157E-05	0	0	3.36157E-05		0	1	0	0	0	5	0	0	1	0	0	1
k__Bacteria; p__Chloroflexi; c__KD4-96	OTU676		0	0	0	0.000201694	0	0	0	0	0	0	0	0		0	0	0	6	0	0	0	0	0	0	0	0
k__Bacteria; p__Firmicutes; c__Clostridia; o__Clostridiales; f__Lachnospiraceae; g__GCA-900066575; s__Ambiguous_taxa	OTU130		0	0	0	0.000100847	3.36157E-05	3.36157E-05	0	0	0	0.004370042	0.00094124	0.000100847		0	0	0	3	1	1	0	0	0	130	28	3
k__Bacteria; p__Proteobacteria; c__Gammaproteobacteria; o__Betaproteobacteriales; f__Burkholderiaceae; g__Limnobacter; s__uncultured_organism	OTU822		0	3.36157E-05	0	0	0	0.000134463	0	0	0.001378244	0	0.000100847	0		0	1	0	0	0	4	0	0	41	0	3	0
k__Bacteria; p__Proteobacteria; c__Alphaproteobacteria; o__Rhizobiales; f__Rhizobiaceae; g__Allorhizobium-Neorhizobium-Pararhizobium-Rhizobium	OTU399		3.36157E-05	0	3.36157E-05	0	0	0.000100847	0	0	0	0.000100847	0	0.000168079		1	0	1	0	0	3	0	0	0	3	0	5
k__Bacteria; p__Actinobacteria; c__Acidimicrobiia; o__IMCC26256	OTU654		0	0	0.000168079	0	0	0	0	0.000268926	0	0	0	0		0	0	5	0	0	0	0	8	0	0	0	0
k__Bacteria; p__Bacteroidetes; c__Bacteroidia; o__Chitinophagales; f__Chitinophagaceae; g__Ferruginibacter	OTU538		0	0	0	0.000168079	0	0	3.36157E-05	0	0	0	0	0		0	0	0	5	0	0	1	0	0	0	0	0
k__Bacteria; p__Bacteroidetes; c__Bacteroidia; o__Sphingobacteriales; f__Sphingobacteriaceae; g__Pedobacter	OTU706		0	0	0	0.000168079	0	0	3.36157E-05	0	0	0	0	0		0	0	0	5	0	0	1	0	0	0	0	0
k__Bacteria; p__Acidobacteria; c__Blastocatellia__[Subgroup_4]; o__Blastocatellales; f__Blastocatellaceae; g__uncultured; s__Ambiguous_taxa	OTU12		0	0	0	0	0.000168079	0	0	0	0	0	0	0		0	0	0	0	5	0	0	0	0	0	0	0
k__Bacteria; p__Proteobacteria; c__Gammaproteobacteria; o__Betaproteobacteriales; f__Nitrosomonadaceae; g__Ellin6067	OTU419		0	0	0	0.000168079	0	0	0	0	0	0	0	0		0	0	0	5	0	0	0	0	0	0	0	0
k__Bacteria; p__Bacteroidetes; c__Bacteroidia; o__Cytophagales; f__Spirosomaceae; g__Spirosoma	OTU254		0	0	0	0	0	0.000168079	0	0	0	0	0	0		0	0	0	0	0	5	0	0	0	0	0	0
k__Bacteria; p__Firmicutes; c__Clostridia; o__Clostridiales; f__Ruminococcaceae	OTU197		0	0	0	0	0	0.000168079	0	0	0	0	0	0		0	0	0	0	0	5	0	0	0	0	0	0
k__Bacteria; p__Proteobacteria; c__Alphaproteobacteria; o__Sphingomonadales; f__Sphingomonadaceae; g__Sphingomonas; s__Sphingomonadaceae_bacterium_ZC8	OTU862		0	0.000168079	0	0	0	0	0	0	0	0	0	0		0	5	0	0	0	0	0	0	0	0	0	0
k__Bacteria; p__Bacteroidetes; c__Bacteroidia; o__Sphingobacteriales; f__Sphingobacteriaceae; g__Pedobacter	OTU805		0	0	3.36157E-05	6.72314E-05	0	3.36157E-05	0.002353099	0.001008471	0.001075703	0.000168079	3.36157E-05	0.004605352		0	0	1	2	0	1	70	30	32	5	1	137
k__Bacteria; p__Bacteroidetes; c__Bacteroidia; o__Bacteroidales; f__Muribaculaceae	OTU853		0	0	0	0	0	0.000134463	0	0	0	0	0	0.006118058		0	0	0	0	0	4	0	0	0	0	0	182
k__Bacteria; p__Firmicutes; c__Clostridia; o__Clostridiales; f__Lachnospiraceae; g__Lachnospiraceae_NK4A136_group; s__uncultured_bacterium	OTU137		0	0	0	0	3.36157E-05	0.000100847	0	0.000369773	0	0.004739814	0	0		0	0	0	0	1	3	0	11	0	141	0	0
k__Bacteria; p__Proteobacteria; c__Alphaproteobacteria; o__Rhodobacterales; f__Rhodobacteraceae; g__Rubellimicrobium; s__uncultured_bacterium	OTU819		0	3.36157E-05	0	0	3.36157E-05	6.72314E-05	0.000638698	0.000100847	0.001378244	0.000134463	0.000806777	0.001344628		0	1	0	0	1	2	19	3	41	4	24	40
k__Bacteria; p__Cyanobacteria; c__Oxyphotobacteria; o__Nostocales; f__Chroococcidiopsaceae; g__Aliterella_CENA595; s__Ambiguous_taxa	OTU317		0	0	0	0	0.000134463	0	0.000168079	0.00023531	0.000638698	0	0.000773161	0.000100847		0	0	0	0	4	0	5	7	19	0	23	3
k__Bacteria; p__Proteobacteria; c__Gammaproteobacteria; o__Pseudomonadales; f__Moraxellaceae; g__Perlucidibaca; s__Ambiguous_taxa	OTU194		0	0	0.000100847	0	0	3.36157E-05	0	0	0.000806777	0.000403388	0.000201694	0.000168079		0	0	3	0	0	1	0	0	24	12	6	5
k__Bacteria; p__Gemmatimonadetes; c__Gemmatimonadetes; o__Gemmatimonadales; f__Gemmatimonadaceae; g__Gemmatimonas	OTU35		0.000100847	0	0	0	3.36157E-05	0	0.000336157	6.72314E-05	0.000201694	0.000403388	3.36157E-05	0.000504236		3	0	0	0	1	0	10	2	6	12	1	15
k__Bacteria; p__Acidobacteria; c__Blastocatellia__[Subgroup_4]; o__Blastocatellales; f__Blastocatellaceae; g__Blastocatella	OTU354		0	3.36157E-05	0.000100847	0	0	0	0.000134463	0.000134463	0	0	0.000100847	0.000268926		0	1	3	0	0	0	4	4	0	0	3	8
k__Bacteria; p__Bacteroidetes; c__Bacteroidia; o__Chitinophagales; f__Chitinophagaceae; g__Flavisolibacter	OTU365		0	0	0	0.000134463	0	0	0	0.000302541	0	6.72314E-05	0.000100847	0		0	0	0	4	0	0	0	9	0	2	3	0
k__Bacteria; p__Proteobacteria; c__Gammaproteobacteria; o__Betaproteobacteriales; f__Methylophilaceae; g__Methylotenera; s__uncultured_bacterium	OTU245		0	0.000134463	0	0	0	0	0	0	0	0.000302541	0	0		0	4	0	0	0	0	0	0	0	9	0	0
k__Bacteria; p__WPS-2; c__metagenome; o__metagenome; f__metagenome; g__metagenome; s__metagenome	OTU813		0.000134463	0	0	0	0	0	0	0.000302541	0	0	0	0		4	0	0	0	0	0	0	9	0	0	0	0
k__Bacteria; p__Bacteroidetes; c__Ignavibacteria; o__OPB56	OTU387		0	0	0	0	0	0.000134463	0	0	0	0.000201694	0	3.36157E-05		0	0	0	0	0	4	0	0	0	6	0	1
k__Bacteria; p__Bacteroidetes; c__Bacteroidia; o__Flavobacteriales; f__Flavobacteriaceae; g__Flavobacterium	OTU759		0	0	3.36157E-05	3.36157E-05	6.72314E-05	0	0	3.36157E-05	0.000168079	0	0	0		0	0	1	1	2	0	0	1	5	0	0	0
k__Bacteria; p__Proteobacteria; c__Alphaproteobacteria; o__Rhizobiales; f__Methyloligellaceae; g__uncultured; s__Ambiguous_taxa	OTU615		0	0.000134463	0	0	0	0	0	0	0	6.72314E-05	0	0		0	4	0	0	0	0	0	0	0	2	0	0
k__Bacteria; p__Nitrospirae; c__Nitrospira; o__Nitrospirales; f__Nitrospiraceae; g__Nitrospira	OTU607		0	6.72314E-05	3.36157E-05	0	3.36157E-05	0	3.36157E-05	0	0	0	0	0		0	2	1	0	1	0	1	0	0	0	0	0
k__Bacteria; p__Acidobacteria; c__Holophagae; o__Subgroup_7; f__uncultured_bacterium; g__uncultured_bacterium; s__uncultured_bacterium	OTU600		0	0.000134463	0	0	0	0	0	0	0	0	0	0		0	4	0	0	0	0	0	0	0	0	0	0
k__Bacteria; p__Proteobacteria; c__Gammaproteobacteria; o__Xanthomonadales; f__Rhodanobacteraceae; g__Rhodanobacter; s__Ambiguous_taxa	OTU697		0	0	0	0	0	0.000134463	0	0	0	0	0	0		0	0	0	0	0	4	0	0	0	0	0	0
k__Bacteria; p__Proteobacteria; c__Alphaproteobacteria; o__Rhodobacterales; f__Rhodobacteraceae; g__Pseudorhodobacter	OTU290		0.000100847	0	0	0	0	0	0.000336157	0.000403388	0.000336157	0	0.000168079	0.000134463		3	0	0	0	0	0	10	12	10	0	5	4
k__Bacteria; p__Proteobacteria; c__Alphaproteobacteria; o__Sphingomonadales; f__Sphingomonadaceae	OTU304		0	0	0	0	0.000100847	0	0.000134463	0.000100847	0.000268926	0.000336157	3.36157E-05	0		0	0	0	0	3	0	4	3	8	10	1	0
k__Bacteria; p__Firmicutes; c__Bacilli; o__Bacillales; f__Planococcaceae; g__Sporosarcina	OTU542		3.36157E-05	0	0	6.72314E-05	0	0	0	0.00047062	0.000201694	0	0.000100847	0		1	0	0	2	0	0	0	14	6	0	3	0
k__Bacteria; p__Chloroflexi; c__Dehalococcoidia; o__S085; f__uncultured_bacterium; g__uncultured_bacterium; s__uncultured_bacterium	OTU482		0	0	0	0.000100847	0	0	0.000134463	0	0	0.000201694	0	6.72314E-05		0	0	0	3	0	0	4	0	0	6	0	2
k__Bacteria; p__Bacteroidetes; c__Bacteroidia; o__Chitinophagales; f__Chitinophagaceae; g__Ferruginibacter	OTU215		0.000100847	0	0	0	0	0	0	0	0	0.000302541	0	0		3	0	0	0	0	0	0	0	0	9	0	0
k__Bacteria; p__Proteobacteria; c__Gammaproteobacteria; o__Betaproteobacteriales; f__TRA3-20	OTU458		0.000100847	0	0	0	0	0	0	0	0.000201694	0	0	0		3	0	0	0	0	0	0	0	6	0	0	0
k__Bacteria; p__Firmicutes; c__Bacilli; o__Lactobacillales; f__Lactobacillaceae; g__Lactobacillus; s__Lactobacillus_aviarius	OTU823		0	0	6.72314E-05	0	3.36157E-05	0	0	0	0.000134463	0	0	0		0	0	2	0	1	0	0	0	4	0	0	0
k__Bacteria; p__Acidobacteria; c__Blastocatellia__[Subgroup_4]; o__Blastocatellales; f__Blastocatellaceae	OTU391		0	0	0	0	0.000100847	0	0	0	0	0	0	0		0	0	0	0	3	0	0	0	0	0	0	0
k__Bacteria; p__Gemmatimonadetes; c__Gemmatimonadetes; o__Gemmatimonadales; f__Gemmatimonadaceae; g__uncultured	OTU509		0.000100847	0	0	0	0	0	0	0	0	0	0	0		3	0	0	0	0	0	0	0	0	0	0	0
k__Bacteria; p__Rokubacteria; c__NC10; o__Rokubacteriales; f__uncultured_bacterium; g__uncultured_bacterium; s__uncultured_bacterium	OTU647		0	0	0	0	0.000100847	0	0	0	0	0	0	0		0	0	0	0	3	0	0	0	0	0	0	0
k__Bacteria; p__Proteobacteria; c__Gammaproteobacteria; o__Betaproteobacteriales; f__Methylophilaceae; g__Methylotenera	OTU281		0	0	0	0	0	0.000100847	0	0	0	0	0	0		0	0	0	0	0	3	0	0	0	0	0	0
k__Bacteria; p__Chloroflexi; c__Chloroflexia; o__Thermomicrobiales; f__JG30-KF-CM45; g__uncultured_bacterium; s__uncultured_bacterium	OTU274		6.72314E-05	0	3.36157E-05	0	0	0	0	0	0	0	0	0		2	0	1	0	0	0	0	0	0	0	0	0
k__Bacteria; p__Firmicutes; c__Clostridia; o__Clostridiales; f__Ruminococcaceae; g__Anaerotruncus; s__Ambiguous_taxa	OTU164		0	0	0	6.72314E-05	0	0	0	0	0	0.006992067	0	0		0	0	0	2	0	0	0	0	0	208	0	0
k__Bacteria; p__Acidobacteria; c__Blastocatellia__[Subgroup_4]; o__Blastocatellales; f__Blastocatellaceae; g__Blastocatella	OTU315		0	6.72314E-05	0	0	0	0	6.72314E-05	0.000369773	0	3.36157E-05	0.000100847	0.001949711		0	2	0	0	0	0	2	11	0	1	3	58
k__Bacteria; p__Bacteroidetes; c__Bacteroidia; o__Flavobacteriales; f__Flavobacteriaceae; g__Flavobacterium	OTU834		0	0	0	0	6.72314E-05	0	0.00047062	0.00023531	0.000907624	0	3.36157E-05	6.72314E-05		0	0	0	0	2	0	14	7	27	0	1	2
k__Bacteria; p__Proteobacteria; c__Alphaproteobacteria; o__Rhodobacterales; f__Rhodobacteraceae	OTU264		6.72314E-05	0	0	0	0	0	0	6.72314E-05	0	0	6.72314E-05	0.000840393		2	0	0	0	0	0	0	2	0	0	2	25
k__Bacteria; p__Firmicutes; c__Clostridia; o__Clostridiales; f__Ruminococcaceae; g__Butyricicoccus; s__uncultured_bacterium	OTU140		0	0	0	6.72314E-05	0	0	0	0	0	0.000840393	0	0		0	0	0	2	0	0	0	0	0	25	0	0
k__Bacteria; p__Proteobacteria; c__Deltaproteobacteria; o__Bdellovibrionales; f__Bacteriovoracaceae; g__Peredibacter; s__microbial_mat_metagenome	OTU848		0	0	0	0	6.72314E-05	0	0.00023531	0	0	6.72314E-05	0.000134463	0.000268926		0	0	0	0	2	0	7	0	0	2	4	8
k__Bacteria; p__Proteobacteria; c__Alphaproteobacteria; o__Acetobacterales; f__Acetobacteraceae; g__Roseococcus; s__uncultured_bacterium	OTU364		6.72314E-05	0	0	0	0	0	6.72314E-05	0	0	0	0.000168079	0.000336157		2	0	0	0	0	0	2	0	0	0	5	10
k__Bacteria; p__Bacteroidetes; c__Bacteroidia; o__Cytophagales; f__Spirosomaceae; g__Dyadobacter	OTU609		0	0	0	6.72314E-05	0	0	6.72314E-05	0	0.000369773	0	0	0		0	0	0	2	0	0	2	0	11	0	0	0
k__Bacteria; p__Proteobacteria; c__Gammaproteobacteria; o__Pseudomonadales; f__Pseudomonadaceae; g__Pseudomonas	OTU601		6.72314E-05	0	0	0	0	0	0	0	0	0	0	0.000403388		2	0	0	0	0	0	0	0	0	0	0	12
k__Bacteria; p__Actinobacteria; c__Actinobacteria; o__Propionibacteriales; f__Nocardioidaceae; g__Nocardioides	OTU160		0	3.36157E-05	3.36157E-05	0	0	0	0	0	0	0.000168079	3.36157E-05	0		0	1	1	0	0	0	0	0	0	5	1	0
k__Bacteria; p__Acidobacteria; c__Blastocatellia__[Subgroup_4]; o__Pyrinomonadales; f__Pyrinomonadaceae; g__RB41	OTU539		0	0	3.36157E-05	3.36157E-05	0	0	0.000168079	0	0	0	0	0		0	0	1	1	0	0	5	0	0	0	0	0
k__Bacteria; p__Cyanobacteria; c__Oxyphotobacteria; o__Nostocales; f__Phormidiaceae; g__Tychonema_CCAP_1459-11B; s__Ambiguous_taxa	OTU39		0	0	0	6.72314E-05	0	0	0	0	0	0	0	0		0	0	0	2	0	0	0	0	0	0	0	0
k__Bacteria; p__Acidobacteria; c__Subgroup_6	OTU743		6.72314E-05	0	0	0	0	0	0	0	0	0	0	0		2	0	0	0	0	0	0	0	0	0	0	0
k__Bacteria; p__Fusobacteria; c__Fusobacteriia; o__Fusobacteriales; f__Fusobacteriaceae; g__Fusobacterium	OTU98		0	0	0	6.72314E-05	0	0	0	0	0	0	0	0		0	0	0	2	0	0	0	0	0	0	0	0
k__Bacteria; p__Proteobacteria; c__Gammaproteobacteria	OTU63		0	0	6.72314E-05	0	0	0	0	0	0	0	0	0		0	0	2	0	0	0	0	0	0	0	0	0
k__Bacteria; p__Firmicutes; c__Clostridia; o__Clostridiales; f__Lachnospiraceae; g__Roseburia; s__uncultured_bacterium	OTU142		0	0	0	0	3.36157E-05	0	0	0.000537851	0.000974855	0.019530725	0.000403388	0		0	0	0	0	1	0	0	16	29	581	12	0
k__Bacteria; p__Bacteroidetes; c__Bacteroidia; o__Flavobacteriales; f__Flavobacteriaceae; g__Flavobacterium	OTU218		0	0	0	3.36157E-05	0	0	0.00023531	0.000100847	0	0	0.00094124	0.002655641		0	0	0	1	0	0	7	3	0	0	28	79
k__Bacteria; p__Firmicutes; c__Clostridia; o__Clostridiales; f__Ruminococcaceae; g__Ruminiclostridium_5	OTU138		0	0	0	0	3.36157E-05	0	0	0	0	0.003865806	0	0		0	0	0	0	1	0	0	0	0	115	0	0
k__Bacteria; p__Bacteroidetes; c__Bacteroidia; o__Cytophagales; f__Spirosomaceae; g__Spirosoma; s__uncultured_Bacteroidetes_bacterium	OTU312		3.36157E-05	0	0	0	0	0	0	0	0	0	0	0.000437004		1	0	0	0	0	0	0	0	0	0	0	13
k__Bacteria; p__Proteobacteria; c__Gammaproteobacteria; o__Betaproteobacteriales; f__Burkholderiaceae	OTU513		0	0	3.36157E-05	0	0	0	0	0.000100847	0.000201694	6.72314E-05	0	0		0	0	1	0	0	0	0	3	6	2	0	0
k__Bacteria; p__Bacteroidetes; c__Rhodothermia; o__Rhodothermales; f__Rhodothermaceae; g__Rubrivirga; s__uncultured_bacterium	OTU346		3.36157E-05	0	0	0	0	0	0	0.000134463	0.000134463	0	3.36157E-05	3.36157E-05		1	0	0	0	0	0	0	4	4	0	1	1
k__Bacteria; p__Proteobacteria; c__Alphaproteobacteria; o__Sphingomonadales; f__Sphingomonadaceae; g__Sphingomonas	OTU256		3.36157E-05	0	0	0	0	0	3.36157E-05	3.36157E-05	0.000100847	0	0	0.000134463		1	0	0	0	0	0	1	1	3	0	0	4
k__Bacteria; p__Proteobacteria; c__Gammaproteobacteria; o__Betaproteobacteriales; f__Burkholderiaceae; g__uncultured; s__uncultured_beta_proteobacterium	OTU13		3.36157E-05	0	0	0	0	0	3.36157E-05	3.36157E-05	0	0	0.000100847	0		1	0	0	0	0	0	1	1	0	0	3	0
k__Bacteria; p__Proteobacteria; c__Alphaproteobacteria; o__Sphingomonadales; f__Sphingomonadaceae	OTU669		3.36157E-05	0	0	0	0	0	0	0	0	0.000134463	0	0		1	0	0	0	0	0	0	0	0	4	0	0
k__Bacteria; p__Bacteroidetes; c__Bacteroidia; o__Cytophagales; f__Hymenobacteraceae; g__Hymenobacter	OTU742		0	0	0	3.36157E-05	0	0	0	0	3.36157E-05	0	3.36157E-05	3.36157E-05		0	0	0	1	0	0	0	0	1	0	1	1
k__Bacteria; p__Acidobacteria; c__Blastocatellia__[Subgroup_4]; o__Pyrinomonadales; f__Pyrinomonadaceae; g__RB41; s__metagenome	OTU41		0	0	0	3.36157E-05	0	0	0	0	0	3.36157E-05	0	0		0	0	0	1	0	0	0	0	0	1	0	0
k__Bacteria; p__Cyanobacteria; c__Oxyphotobacteria; o__Chloroplast	OTU451		0	0	3.36157E-05	0	0	0	3.36157E-05	0	0	0	0	0		0	0	1	0	0	0	1	0	0	0	0	0
k__Bacteria; p__Bacteroidetes; c__Bacteroidia; o__Sphingobacteriales; f__ST-12K33	OTU453		0	0	3.36157E-05	0	0	0	0	0	0	3.36157E-05	0	0		0	0	1	0	0	0	0	0	0	1	0	0
k__Bacteria; p__Proteobacteria; c__Gammaproteobacteria; o__Xanthomonadales; f__Xanthomonadaceae; g__Arenimonas	OTU220		0	0	3.36157E-05	0	0	0	0	0	0	0	0	0		0	0	1	0	0	0	0	0	0	0	0	0
k__Bacteria; p__Proteobacteria; c__Gammaproteobacteria; o__Betaproteobacteriales; f__Nitrosomonadaceae; g__Ellin6067; s__uncultured_beta_proteobacterium	OTU342		3.36157E-05	0	0	0	0	0	0	0	0	0	0	0		1	0	0	0	0	0	0	0	0	0	0	0
k__Bacteria; p__Acidobacteria; c__Acidobacteriia; o__Solibacterales; f__Solibacteraceae__[Subgroup_3]; g__Paludibaculum; s__metagenome	OTU438		0	0	0	0	0	3.36157E-05	0	0	0	0	0	0		0	0	0	0	0	1	0	0	0	0	0	0
k__Bacteria; p__Proteobacteria; c__Gammaproteobacteria; o__Betaproteobacteriales; f__Burkholderiaceae	OTU235		3.36157E-05	0	0	0	0	0	0	0	0	0	0	0		1	0	0	0	0	0	0	0	0	0	0	0
k__Bacteria; p__Acidobacteria; c__Blastocatellia__[Subgroup_4]; o__Blastocatellales; f__Blastocatellaceae; g__JGI_0001001-H03	OTU442		0	0	0	0	3.36157E-05	0	0	0	0	0	0	0		0	0	0	0	1	0	0	0	0	0	0	0
k__Bacteria; p__Proteobacteria; c__Alphaproteobacteria; o__Rhizobiales; f__uncultured; g__uncultured_alpha_proteobacterium; s__uncultured_alpha_proteobacterium	OTU612		0	0	0	3.36157E-05	0	0	0	0	0	0	0	0		0	0	0	1	0	0	0	0	0	0	0	0
k__Bacteria; p__Acidobacteria; c__Subgroup_6	OTU426		0	0	0	0	3.36157E-05	0	0	0	0	0	0	0		0	0	0	0	1	0	0	0	0	0	0	0
k__Bacteria; p__Acidobacteria; c__Blastocatellia__[Subgroup_4]; o__Blastocatellales; f__Blastocatellaceae	OTU472		0	0	3.36157E-05	0	0	0	0	0	0	0	0	0		0	0	1	0	0	0	0	0	0	0	0	0
k__Bacteria; p__Proteobacteria; c__Deltaproteobacteria; o__Myxococcales; f__uncultured; g__uncultured_delta_proteobacterium; s__uncultured_delta_proteobacterium	OTU578		0	0	0	0	0	3.36157E-05	0	0	0	0	0	0		0	0	0	0	0	1	0	0	0	0	0	0
k__Bacteria; p__Cyanobacteria; c__Oxyphotobacteria; o__Nostocales; f__Chroococcidiopsaceae; g__Crinalium_SAG_22.89	OTU381		3.36157E-05	0	0	0	0	0	0	0	0	0	0	0		1	0	0	0	0	0	0	0	0	0	0	0
k__Bacteria; p__Chloroflexi; c__TK10	OTU765		0	0	3.36157E-05	0	0	0	0	0	0	0	0	0		0	0	1	0	0	0	0	0	0	0	0	0
k__Bacteria; p__Patescibacteria; c__Saccharimonadia; o__Saccharimonadales; f__Saccharimonadaceae; g__Candidatus_Saccharimonas; s__uncultured_bacterium	OTU183		0	0	0	0	0	0	0.00023531	0	0	0.01432029	0	0.000504236		0	0	0	0	0	0	7	0	0	426	0	15
k__Bacteria; p__Firmicutes; c__Clostridia; o__Clostridiales; f__Lachnospiraceae	OTU148		0	0	0	0	0	0	0	0	0	0.014622832	0	0		0	0	0	0	0	0	0	0	0	435	0	0
k__Bacteria; p__Firmicutes; c__Clostridia; o__Clostridiales; f__Ruminococcaceae; g__Ruminococcus_1	OTU179		0	0	0	0	0	0	0	0	0	0.012437811	0	0		0	0	0	0	0	0	0	0	0	370	0	0
k__Bacteria; p__Firmicutes; c__Clostridia; o__Clostridiales; f__Peptococcaceae; g__Peptococcus; s__uncultured_bacterium	OTU178		0	0	0	0	0	0	0	0	0	0.007832459	0	0		0	0	0	0	0	0	0	0	0	233	0	0
k__Bacteria; p__Firmicutes; c__Clostridia; o__Clostridiales; f__Ruminococcaceae; g__Ruminococcaceae_UCG-014	OTU168		0	0	0	0	0	0	0	0	0	0.00712653	0	0		0	0	0	0	0	0	0	0	0	212	0	0
k__Bacteria; p__Firmicutes; c__Bacilli; o__Bacillales; f__Planococcaceae; g__Planococcus	OTU134		0	0	0	0	0	0	3.36157E-05	0	0	0.004874277	0	0		0	0	0	0	0	0	1	0	0	145	0	0
k__Bacteria; p__Firmicutes; c__Clostridia; o__Clostridiales; f__Lachnospiraceae	OTU139		0	0	0	0	0	0	0	0	0	0.004638967	0	0		0	0	0	0	0	0	0	0	0	138	0	0
k__Bacteria; p__Firmicutes; c__Clostridia; o__Clostridiales; f__Lachnospiraceae	OTU184		0	0	0	0	0	0	0	0	0	0.003966653	0	0		0	0	0	0	0	0	0	0	0	118	0	0
k__Bacteria; p__Proteobacteria; c__Gammaproteobacteria; o__Betaproteobacteriales; f__Burkholderiaceae	OTU385		0	0	0	0	0	0	0.000369773	0.000201694	0	0.000201694	0.000302541	0.002487562		0	0	0	0	0	0	11	6	0	6	9	74
k__Bacteria; p__Proteobacteria; c__Gammaproteobacteria; o__Betaproteobacteriales; f__Burkholderiaceae; g__Rhizobacter	OTU712		0	0	0	0	0	0	0.000268926	0	6.72314E-05	3.36157E-05	0	0.001714401		0	0	0	0	0	0	8	0	2	1	0	51
k__Bacteria; p__Firmicutes; c__Clostridia; o__Clostridiales; f__Lachnospiraceae	OTU169		0	0	0	0	0	0	0	0	0	0.001781632	0	0		0	0	0	0	0	0	0	0	0	53	0	0
k__Bacteria; p__Bacteroidetes; c__Bacteroidia; o__Sphingobacteriales; f__Sphingobacteriaceae; g__Pedobacter	OTU250		0	0	0	0	0	0	3.36157E-05	0.000134463	0.000134463	0	0.000437004	0.00070593		0	0	0	0	0	0	1	4	4	0	13	21
k__Bacteria; p__Proteobacteria; c__Gammaproteobacteria; o__Betaproteobacteriales; f__Burkholderiaceae	OTU279		0	0	0	0	0	0	0.000268926	0	0	0	0	0.00094124		0	0	0	0	0	0	8	0	0	0	0	28
k__Bacteria; p__Firmicutes; c__Erysipelotrichia; o__Erysipelotrichales; f__Erysipelotrichaceae	OTU158		0	0	0	0	0	0	0	0	0	0.00117655	0	0		0	0	0	0	0	0	0	0	0	35	0	0
k__Bacteria; p__Acidobacteria; c__Blastocatellia__[Subgroup_4]; o__Blastocatellales; f__Blastocatellaceae; g__Blastocatella; s__Ambiguous_taxa	OTU297		0	0	0	0	0	0	0	0	0	0	0.000201694	0.000874008		0	0	0	0	0	0	0	0	0	0	6	26
k__Bacteria; p__Firmicutes; c__Clostridia; o__Clostridiales; f__Lachnospiraceae	OTU854		0	0	0	0	0	0	0	0	0	0	0	0.001008471		0	0	0	0	0	0	0	0	0	0	0	30
k__Bacteria; p__Acidobacteria; c__Subgroup_6	OTU395		0	0	0	0	0	0	0.000571467	0	0	0.000302541	3.36157E-05	0		0	0	0	0	0	0	17	0	0	9	1	0
k__Bacteria; p__Actinobacteria; c__Actinobacteria; o__Frankiales	OTU680		0	0	0	0	0	0	0	0	0	0.000840393	0	0		0	0	0	0	0	0	0	0	0	25	0	0
k__Bacteria; p__Proteobacteria; c__Alphaproteobacteria; o__Kordiimonadales; f__uncultured	OTU150		0	0	0	0	0	0	0	0	0	0.000773161	0	0		0	0	0	0	0	0	0	0	0	23	0	0
k__Bacteria; p__Bacteroidetes; c__Bacteroidia; o__Cytophagales; f__Spirosomaceae; g__Spirosoma	OTU828		0	0	0	0	0	0	0	0	0.000537851	0.000168079	0	3.36157E-05		0	0	0	0	0	0	0	0	16	5	0	1
k__Bacteria; p__Bacteroidetes; c__Bacteroidia; o__Chitinophagales; f__Chitinophagaceae; g__uncultured	OTU786		0	0	0	0	0	0	0	0	0	0	0.00023531	0.00047062		0	0	0	0	0	0	0	0	0	0	7	14
k__Bacteria; p__Bacteroidetes; c__Bacteroidia; o__Sphingobacteriales; f__Sphingobacteriaceae; g__Pedobacter	OTU704		0	0	0	0	0	0	3.36157E-05	0	0	0	0	0.000672314		0	0	0	0	0	0	1	0	0	0	0	20
k__Bacteria; p__Cyanobacteria; c__Oxyphotobacteria; o__Chloroplast	OTU821		0	0	0	0	0	0	0	0	0.000672314	0	0	0		0	0	0	0	0	0	0	0	20	0	0	0
k__Bacteria; p__Acidobacteria; c__Blastocatellia__[Subgroup_4]; o__Blastocatellales; f__Blastocatellaceae	OTU344		0	0	0	0	0	0	0.000168079	0.000100847	0	0	0	0.000369773		0	0	0	0	0	0	5	3	0	0	0	11
k__Bacteria; p__Proteobacteria; c__Alphaproteobacteria; o__Rhizobiales; f__Beijerinckiaceae; g__Psychroglaciecola; s__uncultured_bacterium	OTU840		0	0	0	0	0	0	0	0.000100847	0	3.36157E-05	0.000100847	0.000403388		0	0	0	0	0	0	0	3	0	1	3	12
k__Bacteria; p__Actinobacteria; c__Actinobacteria; o__Frankiales; f__Sporichthyaceae	OTU151		0	0	0	0	0	0	0	0	0	0.000571467	0	0		0	0	0	0	0	0	0	0	0	17	0	0
k__Bacteria; p__Bacteroidetes; c__Bacteroidia; o__Chitinophagales; f__Chitinophagaceae; g__Flavisolibacter	OTU318		0	0	0	0	0	0	0.000268926	0	0	0	0	0.000268926		0	0	0	0	0	0	8	0	0	0	0	8
k__Bacteria; p__Proteobacteria; c__Alphaproteobacteria; o__Caulobacterales; f__Caulobacteraceae; g__Caulobacter; s__Ambiguous_taxa	OTU286		0	0	0	0	0	0	0	3.36157E-05	0.000201694	0.00023531	0	6.72314E-05		0	0	0	0	0	0	0	1	6	7	0	2
k__Bacteria; p__Proteobacteria; c__Gammaproteobacteria; o__Betaproteobacteriales; f__Burkholderiaceae	OTU815		0	0	0	0	0	0	0.000201694	0.00023531	0	3.36157E-05	0	6.72314E-05		0	0	0	0	0	0	6	7	0	1	0	2
k__Bacteria; p__Proteobacteria; c__Gammaproteobacteria; o__Betaproteobacteriales; f__SC-I-84	OTU340		0	0	0	0	0	0	0	0	0.000336157	0.000168079	0	0		0	0	0	0	0	0	0	0	10	5	0	0
k__Bacteria; p__Actinobacteria; c__Actinobacteria; o__Kineosporiales; f__Kineosporiaceae; g__Kineosporia; s__uncultured_bacterium	OTU723		0	0	0	0	0	0	0.000168079	0.000134463	6.72314E-05	0	3.36157E-05	0.000100847		0	0	0	0	0	0	5	4	2	0	1	3
k__Bacteria; p__Proteobacteria; c__Alphaproteobacteria; o__Rickettsiales; f__Mitochondria	OTU794		0	0	0	0	0	0	0.000201694	0	0	0	0.00023531	3.36157E-05		0	0	0	0	0	0	6	0	0	0	7	1
k__Bacteria; p__Acidobacteria; c__Subgroup_6	OTU322		0	0	0	0	0	0	0	0	0	0.000302541	0	0.000168079		0	0	0	0	0	0	0	0	0	9	0	5
k__Bacteria; p__Acidobacteria; c__Blastocatellia__[Subgroup_4]; o__Blastocatellales; f__Blastocatellaceae	OTU289		0	0	0	0	0	0	0.00023531	0	0	0	0	0.000201694		0	0	0	0	0	0	7	0	0	0	0	6
k__Bacteria; p__Bacteroidetes; c__Bacteroidia; o__Chitinophagales; f__Chitinophagaceae; g__Ferruginibacter	OTU273		0	0	0	0	0	0	0	0	0	0	0.000437004	0		0	0	0	0	0	0	0	0	0	0	13	0
k__Bacteria; p__Bacteroidetes; c__Bacteroidia; o__Chitinophagales; f__Chitinophagaceae; g__Segetibacter	OTU529		0	0	0	0	0	0	0.000336157	0	0	0.000100847	0	0		0	0	0	0	0	0	10	0	0	3	0	0
k__Bacteria; p__Firmicutes; c__Clostridia; o__Clostridiales; f__Ruminococcaceae; g__Ruminococcaceae_UCG-014	OTU166		0	0	0	0	0	0	0	0	0	0.000403388	0	0		0	0	0	0	0	0	0	0	0	12	0	0
k__Bacteria; p__Acidobacteria; c__Blastocatellia__[Subgroup_4]; o__Blastocatellales; f__Blastocatellaceae; g__JGI_0001001-H03	OTU386		0	0	0	0	0	0	6.72314E-05	0	0	0	0	0.000268926		0	0	0	0	0	0	2	0	0	0	0	8
k__Bacteria; p__Proteobacteria; c__Alphaproteobacteria; o__Sphingomonadales; f__Sphingomonadaceae	OTU648		0	0	0	0	0	0	0	0	0.000168079	0.000134463	3.36157E-05	0		0	0	0	0	0	0	0	0	5	4	1	0
k__Bacteria; p__Bacteroidetes; c__Bacteroidia; o__Chitinophagales; f__Chitinophagaceae	OTU560		0	0	0	0	0	0	0.000134463	0	0.000201694	0	0	0		0	0	0	0	0	0	4	0	6	0	0	0
k__Bacteria; p__Proteobacteria; c__Alphaproteobacteria; o__Rhodospirillales; f__Rhodopirillaceae; g__Defluviicoccus; s__uncultured_Defluviicoccus_sp.	OTU721		0	0	0	0	0	0	0	0	0.000336157	0	0	0		0	0	0	0	0	0	0	0	10	0	0	0
k__Bacteria; p__Proteobacteria; c__Alphaproteobacteria; o__Sphingomonadales; f__Sphingomonadaceae	OTU499		0	0	0	0	0	0	0	0	0	0.000336157	0	0		0	0	0	0	0	0	0	0	0	10	0	0
k__Bacteria; p__Acidobacteria; c__Subgroup_6; o__uncultivated_soil_bacterium_clone_C112; f__uncultivated_soil_bacterium_clone_C112; g__uncultivated_soil_bacterium_clone_C112; s__uncultivated_soil_bacterium_clone_C112	OTU292		0	0	0	0	0	0	0	3.36157E-05	0	0.000268926	0	0		0	0	0	0	0	0	0	1	0	8	0	0
k__Bacteria; p__Bacteroidetes; c__Bacteroidia; o__Cytophagales; f__Microscillaceae; g__Chryseolinea	OTU544		0	0	0	0	0	0	3.36157E-05	0.000268926	0	0	0	0		0	0	0	0	0	0	1	8	0	0	0	0
k__Bacteria; p__Proteobacteria; c__Gammaproteobacteria; o__Betaproteobacteriales; f__Burkholderiaceae	OTU268		0	0	0	0	0	0	0.000100847	3.36157E-05	0	0.000134463	3.36157E-05	0		0	0	0	0	0	0	3	1	0	4	1	0
k__Bacteria; p__Cyanobacteria; c__Oxyphotobacteria; o__Phormidesmiales; f__Nodosilineaceae; g__Nodosilinea_PCC-7104; s__Ambiguous_taxa	OTU431		0	0	0	0	0	0	3.36157E-05	0	0.000268926	0	0	0		0	0	0	0	0	0	1	0	8	0	0	0
k__Bacteria; p__Acidobacteria; c__Subgroup_6	OTU597		0	0	0	0	0	0	0	0	0	0.000302541	0	0		0	0	0	0	0	0	0	0	0	9	0	0
k__Bacteria; p__Bacteroidetes; c__Bacteroidia; o__Chitinophagales; f__Chitinophagaceae; g__Ferruginibacter	OTU779		0	0	0	0	0	0	0	0	0.000302541	0	0	0		0	0	0	0	0	0	0	0	9	0	0	0
k__Bacteria; p__Acidobacteria; c__Blastocatellia__[Subgroup_4]; o__Pyrinomonadales; f__Pyrinomonadaceae; g__RB41	OTU608		0	0	0	0	0	0	0	0	0.000268926	0	0	0		0	0	0	0	0	0	0	0	8	0	0	0
k__Bacteria; p__Proteobacteria; c__Alphaproteobacteria; o__Paracaedibacterales; f__Paracaedibacteraceae; g__Candidatus_Paracaedibacter; s__metagenome	OTU635		0	0	0	0	0	0	0	0	0	0	0	0.000268926		0	0	0	0	0	0	0	0	0	0	0	8
k__Bacteria; p__Patescibacteria; c__Saccharimonadia; o__Saccharimonadales; f__metagenome; g__metagenome; s__metagenome	OTU266		0	0	0	0	0	0	0	0	0	0	3.36157E-05	0.00023531		0	0	0	0	0	0	0	0	0	0	1	7
k__Bacteria; p__Proteobacteria; c__Gammaproteobacteria; o__Pseudomonadales; f__Moraxellaceae; g__Acinetobacter	OTU174		0	0	0	0	0	0	0	0	0	0.000268926	0	0		0	0	0	0	0	0	0	0	0	8	0	0
k__Bacteria; p__Bacteroidetes; c__Bacteroidia; o__Cytophagales; f__Spirosomaceae; g__Spirosoma; s__uncultured_Bacteroidetes_bacterium	OTU333		0	0	0	0	0	0	3.36157E-05	0	0	0	0	0.000201694		0	0	0	0	0	0	1	0	0	0	0	6
k__Bacteria; p__Firmicutes; c__Clostridia; o__Clostridiales; f__Lachnospiraceae	OTU804		0	0	0	0	0	0	0.00023531	0	0	0	0	0		0	0	0	0	0	0	7	0	0	0	0	0
k__Bacteria; p__Proteobacteria; c__Gammaproteobacteria; o__Betaproteobacteriales; f__Nitrosomonadaceae; g__Ellin6067	OTU658		0	0	0	0	0	0	0.000201694	0	0	0	0	0		0	0	0	0	0	0	6	0	0	0	0	0
k__Bacteria; p__Proteobacteria; c__Alphaproteobacteria; o__Sphingomonadales; f__Sphingomonadaceae; g__uncultured	OTU591		0	0	0	0	0	0	0.000201694	0	0	0	0	0		0	0	0	0	0	0	6	0	0	0	0	0
k__Bacteria; p__Patescibacteria; c__Saccharimonadia; o__Saccharimonadales	OTU812		0	0	0	0	0	0	0	0.000201694	0	0	0	0		0	0	0	0	0	0	0	6	0	0	0	0
k__Bacteria; p__Bacteroidetes; c__Bacteroidia; o__Sphingobacteriales; f__Sphingobacteriaceae	OTU366		0	0	0	0	0	0	0.000168079	0	0	0	0	0		0	0	0	0	0	0	5	0	0	0	0	0
k__Bacteria; p__Bacteroidetes; c__Bacteroidia; o__Chitinophagales; f__Chitinophagaceae; g__Segetibacter	OTU278		0	0	0	0	0	0	6.72314E-05	0	0	0	0	0.000100847		0	0	0	0	0	0	2	0	0	0	0	3
k__Bacteria; p__Proteobacteria; c__Alphaproteobacteria; o__Rhizobiales; f__Methyloligellaceae	OTU592		0	0	0	0	0	0	0	0	0	0	0.000168079	0		0	0	0	0	0	0	0	0	0	0	5	0
k__Bacteria; p__Acidobacteria; c__Subgroup_6	OTU240		0	0	0	0	0	0	0	0	0	0	0.000168079	0		0	0	0	0	0	0	0	0	0	0	5	0
k__Bacteria; p__Proteobacteria; c__Alphaproteobacteria; o__Rhizobiales; f__Devosiaceae; g__Devosia	OTU677		0	0	0	0	0	0	0	0	0	0.000168079	0	0		0	0	0	0	0	0	0	0	0	5	0	0
k__Bacteria; p__Proteobacteria; c__Gammaproteobacteria; o__Xanthomonadales; f__Xanthomonadaceae; g__Lysobacter	OTU807		0	0	0	0	0	0	0.000168079	0	0	0	0	0		0	0	0	0	0	0	5	0	0	0	0	0
k__Bacteria; p__Bacteroidetes; c__Bacteroidia; o__Chitinophagales; f__Chitinophagaceae; g__Flavitalea; s__Ambiguous_taxa	OTU398		0	0	0	0	0	0	0	0	0	0	0	0.000134463		0	0	0	0	0	0	0	0	0	0	0	4
k__Bacteria; p__Bacteroidetes; c__Bacteroidia; o__Cytophagales; f__Cyclobacteriaceae; g__Algoriphagus; s__uncultured_Bacteroidetes_bacterium	OTU223		0	0	0	0	0	0	0	0	0	0.000134463	0	0		0	0	0	0	0	0	0	0	0	4	0	0
k__Bacteria; p__Actinobacteria; c__Thermoleophilia; o__Solirubrobacterales; f__Solirubrobacteraceae; g__Solirubrobacter	OTU783		0	0	0	0	0	0	0	0	0	0.000134463	0	0		0	0	0	0	0	0	0	0	0	4	0	0
k__Bacteria; p__Acidobacteria; c__Blastocatellia__[Subgroup_4]; o__Pyrinomonadales; f__Pyrinomonadaceae; g__RB41; s__uncultured_bacterium	OTU527		0	0	0	0	0	0	0	0.000100847	0	0	0	0		0	0	0	0	0	0	0	3	0	0	0	0
k__Bacteria; p__Bacteroidetes; c__Bacteroidia; o__Chitinophagales; f__Chitinophagaceae; g__Flavisolibacter; s__Ambiguous_taxa	OTU375		0	0	0	0	0	0	0	0.000100847	0	0	0	0		0	0	0	0	0	0	0	3	0	0	0	0
k__Bacteria; p__Acidobacteria; c__Subgroup_6; o__uncultured_Acidobacterium_sp.; f__uncultured_Acidobacterium_sp.; g__uncultured_Acidobacterium_sp.; s__uncultured_Acidobacterium_sp.	OTU478		0	0	0	0	0	0	0	0	0	0.000100847	0	0		0	0	0	0	0	0	0	0	0	3	0	0
k__Bacteria; p__Bacteroidetes; c__Bacteroidia; o__Flavobacteriales; f__Flavobacteriaceae; g__Flavobacterium	OTU445		0	0	0	0	0	0	0	0	0	3.36157E-05	0	6.72314E-05		0	0	0	0	0	0	0	0	0	1	0	2
k__Bacteria; p__Acidobacteria; c__Subgroup_6	OTU460		0	0	0	0	0	0	0.000100847	0	0	0	0	0		0	0	0	0	0	0	3	0	0	0	0	0
k__Bacteria; p__Proteobacteria; c__Alphaproteobacteria; o__Rhizobiales; f__Rhizobiaceae	OTU640		0	0	0	0	0	0	0	0	0	0	0.000100847	0		0	0	0	0	0	0	0	0	0	0	3	0
k__Bacteria; p__Proteobacteria; c__Alphaproteobacteria; o__Caulobacterales; f__Caulobacteraceae; g__PMMR1	OTU468		0	0	0	0	0	0	0.000100847	0	0	0	0	0		0	0	0	0	0	0	3	0	0	0	0	0
k__Bacteria; p__Proteobacteria; c__Deltaproteobacteria; o__Bdellovibrionales; f__Bacteriovoracaceae; g__Peredibacter; s__metagenome	OTU275		0	0	0	0	0	0	0.000100847	0	0	0	0	0		0	0	0	0	0	0	3	0	0	0	0	0
k__Bacteria; p__Bacteroidetes; c__Bacteroidia; o__Chitinophagales; f__Chitinophagaceae; g__Ferruginibacter	OTU780		0	0	0	0	0	0	6.72314E-05	0	0	0	0	3.36157E-05		0	0	0	0	0	0	2	0	0	0	0	1
k__Bacteria; p__Bacteroidetes; c__Bacteroidia; o__Cytophagales; f__Hymenobacteraceae; g__Hymenobacter	OTU153		0	0	0	0	0	0	0	0	0	0.000100847	0	0		0	0	0	0	0	0	0	0	0	3	0	0
k__Bacteria; p__Acidobacteria; c__Blastocatellia__[Subgroup_4]; o__Pyrinomonadales; f__Pyrinomonadaceae; g__RB41	OTU42		0	0	0	0	0	0	0	0	0	0	6.72314E-05	0		0	0	0	0	0	0	0	0	0	0	2	0
k__Bacteria; p__Nitrospirae; c__Nitrospira; o__Nitrospirales; f__Nitrospiraceae; g__Nitrospira	OTU303		0	0	0	0	0	0	6.72314E-05	0	0	0	0	0		0	0	0	0	0	0	2	0	0	0	0	0
k__Bacteria; p__Proteobacteria; c__Gammaproteobacteria; o__Betaproteobacteriales; f__TRA3-20	OTU614		0	0	0	0	0	0	0	6.72314E-05	0	0	0	0		0	0	0	0	0	0	0	2	0	0	0	0
k__Bacteria; p__Acidobacteria; c__Subgroup_6; o__uncultured_Acidobacteriaceae_bacterium; f__uncultured_Acidobacteriaceae_bacterium; g__uncultured_Acidobacteriaceae_bacterium; s__uncultured_Acidobacteriaceae_bacterium	OTU778		0	0	0	0	0	0	3.36157E-05	0	0	3.36157E-05	0	0		0	0	0	0	0	0	1	0	0	1	0	0
k__Bacteria; p__Proteobacteria; c__Alphaproteobacteria; o__Tistrellales; f__Geminicoccaceae; g__Candidatus_Alysiosphaera; s__uncultured_bacterium	OTU741		0	0	0	0	0	0	0	0	0	0	6.72314E-05	0		0	0	0	0	0	0	0	0	0	0	2	0
k__Bacteria; p__Proteobacteria; c__Deltaproteobacteria; o__Myxococcales; f__Blfdi19	OTU209		0	0	0	0	0	0	0	0	0	0	0	6.72314E-05		0	0	0	0	0	0	0	0	0	0	0	2
k__Bacteria; p__Patescibacteria; c__Saccharimonadia; o__Saccharimonadales	OTU683		0	0	0	0	0	0	0	0	0	0	0	6.72314E-05		0	0	0	0	0	0	0	0	0	0	0	2
k__Bacteria; p__Actinobacteria; c__Actinobacteria; o__Propionibacteriales; f__Propionibacteriaceae; g__Microlunatus	OTU738		0	0	0	0	0	0	0	0	0	6.72314E-05	0	0		0	0	0	0	0	0	0	0	0	2	0	0
k__Bacteria; p__Acidobacteria; c__Blastocatellia__[Subgroup_4]; o__Pyrinomonadales; f__Pyrinomonadaceae; g__RB41; s__uncultured_Acidobacterium_sp.	OTU299		0	0	0	0	0	0	3.36157E-05	0	0	0	0	0		0	0	0	0	0	0	1	0	0	0	0	0
k__Bacteria; p__Proteobacteria; c__Alphaproteobacteria; o__Rhizobiales; f__Rhizobiales_Incertae_Sedis; g__uncultured	OTU347		0	0	0	0	0	0	0	0	0	3.36157E-05	0	0		0	0	0	0	0	0	0	0	0	1	0	0
k__Bacteria; p__Proteobacteria; c__Gammaproteobacteria; o__Betaproteobacteriales; f__Nitrosomonadaceae; g__Ellin6067	OTU709		0	0	0	0	0	0	0	0	0	3.36157E-05	0	0		0	0	0	0	0	0	0	0	0	1	0	0
k__Bacteria; p__Bacteroidetes; c__Bacteroidia; o__Chitinophagales; f__Chitinophagaceae; g__Flavisolibacter	OTU436		0	0	0	0	0	0	3.36157E-05	0	0	0	0	0		0	0	0	0	0	0	1	0	0	0	0	0
k__Bacteria; p__Proteobacteria; c__Alphaproteobacteria; o__Sphingomonadales; f__Sphingomonadaceae; g__Ellin6055; s__metagenome	OTU745		0	0	0	0	0	0	0	0	0	3.36157E-05	0	0		0	0	0	0	0	0	0	0	0	1	0	0
k__Bacteria; p__Proteobacteria; c__Alphaproteobacteria; o__Rhizobiales	OTU720		0	0	0	0	0	0	3.36157E-05	0	0	0	0	0		0	0	0	0	0	0	1	0	0	0	0	0
k__Bacteria; p__Acidobacteria; c__Subgroup_6	OTU714		0	0	0	0	0	0	0	0	0	3.36157E-05	0	0		0	0	0	0	0	0	0	0	0	1	0	0
k__Bacteria; p__Proteobacteria; c__Deltaproteobacteria; o__Myxococcales; f__Haliangiaceae; g__Haliangium; s__uncultured_prokaryote	OTU414		0	0	0	0	0	0	0	0	0	0	3.36157E-05	0		0	0	0	0	0	0	0	0	0	0	1	0
k__Bacteria; p__Verrucomicrobia; c__Verrucomicrobiae; o__Verrucomicrobiales; f__Rubritaleaceae; g__Luteolibacter	OTU396		0	0	0	0	0	0	0	0	0	0	0	3.36157E-05		0	0	0	0	0	0	0	0	0	0	0	1
k__Bacteria; p__Acidobacteria; c__Subgroup_6	OTU522		0	0	0	0	0	0	3.36157E-05	0	0	0	0	0		0	0	0	0	0	0	1	0	0	0	0	0
k__Bacteria; p__Proteobacteria; c__Alphaproteobacteria; o__Rhizobiales; f__Rhizobiaceae; g__Mesorhizobium	OTU713		0	0	0	0	0	0	0	0	0	0	3.36157E-05	0		0	0	0	0	0	0	0	0	0	0	1	0
k__Bacteria; p__Proteobacteria; c__Gammaproteobacteria; o__Betaproteobacteriales; f__Burkholderiaceae; g__Caenimonas	OTU611		0	0	0	0	0	0	0	0	0	0	3.36157E-05	0		0	0	0	0	0	0	0	0	0	0	1	0
k__Bacteria; p__Proteobacteria; c__Gammaproteobacteria; o__Betaproteobacteriales; f__Burkholderiaceae	OTU321		0	0	0	0	0	0	0	0	0	0	0	3.36157E-05		0	0	0	0	0	0	0	0	0	0	0	1
k__Bacteria; p__Bacteroidetes; c__Bacteroidia; o__Cytophagales; f__Microscillaceae; g__uncultured; s__uncultured_Cyclobacteriaceae_bacterium	OTU763		0	0	0	0	0	0	0	0	0	0	0	3.36157E-05		0	0	0	0	0	0	0	0	0	0	0	1
